# Supplementary material for: Effect of meteorological factors on the activity of influenza in Chongqing, China, 2012–2019
Source: PLoS One. 2021 Feb 3;16(2):e0246023. doi: 10.1371/journal.pone.0246023 (PMC7857549; doi:10.1371/journal.pone.0246023)
Supplement: S5 File — (XLSX) [file pone.0246023.s005.xlsx]

## Sheet: Chongqing
number	season	holiday	ILI	Outpatient	week	Positive	Influenza	Tmean	Tmax	Tmin	Trange	Hmean	aPmean	Wsmean	SPmean	precipitation	Rmean	Rain
1	1	0	351	36103	1	36.93	35.904	5.3619	7.15833	4.08214	3.07619	81.5119	933.65	1.8002	1.16667	373.948	53.4212	7.42857
2	1	0	345	40548	2	50.79	43.2143	6.22619	7.73095	5.21071	2.52024	83.1667	931.046	1.68464	1.0131	1208.28	172.612	0.285714
3	1	1	387	35346	3	53.45	58.5219	6.14881	8.0881	4.77619	3.3119	78.4405	928.315	2.01314	1.59048	1363.62	194.803	0.571429
4	1	1	318	24905	4	55.55	70.9291	5.41071	7.86429	3.68095	4.18333	74.7143	929.222	2.967	1.14881	876.515	125.216	0
5	1	1	311	40475	5	43.87	33.7086	7.29524	11.0857	4.83214	6.25357	78.4881	929.392	2.02403	1.24405	328.17	46.8815	0
6	1	1	300	39412	6	41.67	31.7188	6.26667	8.91548	4.54643	4.36905	66.7857	928.454	2.3388	1.64167	655.692	93.6703	0
7	1	0	286	39462	7	43.48	31.512	6.84643	9.5119	4.88929	4.62262	74.2262	929.268	2.15985	1.28452	1315.93	187.99	0
8	1	0	319	41138	8	43.48	33.7161	8.44405	10.5321	7.09643	3.43571	76.0476	924.835	2.76567	1.22976	331.598	47.3711	0
9	1	0	314	39192	9	47.68	38.2004	7.76667	10.6488	5.77262	4.87619	72.3571	924.454	2.07117	1.59524	3.24735	0.463907	0.714286
10	1	0	268	39891	10	51.35	34.4985	8.40952	11.4464	6.48095	4.96548	77.2976	925.188	2.25375	1.39167	6.15	0.878571	1.85714
11	1	0	308	41494	11	42.38	31.4577	13.2083	19.1893	8.98571	10.2036	68.1905	925.432	2.79736	1.21429	0.0704545	0.0100649	0
12	1	0	380	40375	12	36.04	33.92	14.975	20.4893	10.9905	9.49881	67.5595	926.139	3.14781	1.84405	21.5333	3.07619	38.8571
13	1	0	343	39063	13	21.74	19.0892	15.3071	19.7774	12.0155	7.7619	75.1071	926.793	3.57739	1.19524	314.592	44.9418	32.2857
14	1	0	326	38070	14	15.5	13.2729	17.1167	21.9167	13.819	8.09762	66.369	925.199	2.96334	1.32857	301.502	43.0718	8.85714
15	1	0	318	41144	15	15.72	12.1499	15.8738	19.8452	13.2929	6.55238	81.0833	920.575	2.45045	1.22976	28.4598	4.06569	34.1429
16	1	0	338	41150	16	12.82	10.5302	18.5536	24.3429	14.4536	9.88929	73.4881	919.735	2.40458	1.3869	318.525	45.5036	35.4286
17	1	0	356	39500	17	9.09	8.19251	21.3571	27.375	17.2917	10.0833	69.2738	917.27	2.7175	1.61429	631.418	90.2026	56.5714
18	2	0	370	37498	18	7.41	7.31159	21.5405	25.9095	18.6298	7.27976	80.4524	918.298	2.72021	1.30357	398.219	56.8884	35.5714
19	2	0	353	40116	19	3.37	2.96543	22.9845	26.9762	20.5655	6.41071	82.7143	919.452	5.62258	1.5869	69.6215	9.94592	28.8571
20	2	0	406	40975	20	9.53	9.44278	21.8452	27.3821	17.8333	9.54881	74.0119	918.246	3.36041	1.45	315.996	45.1423	46.7143
21	2	0	323	45826	21	13.04	9.19111	19.4357	22.519	17.55	4.96905	86.0476	919.657	2.74214	1.38214	73.1911	10.4559	38
22	2	0	400	40348	22	17.14	16.9922	21.2893	25.7381	18.6155	7.12262	81.0952	921.041	2.13632	1.24881	539.831	77.1187	101.857
23	2	0	417	44156	23	19.72	18.6232	22.1631	25.4964	20.0988	5.39762	86.8929	914.735	2.58515	0.857143	20.9968	2.99955	13
24	2	0	634	44863	24	48.08	67.9462	24.5036	29.156	21.375	7.78095	78.9048	915.482	2.12527	1.19286	6.28333	0.897619	1.28571
25	2	0	589	42324	25	32.94	45.8408	25.4774	30.7274	21.6619	9.06548	75.9643	915.36	3.10545	1.25476	5.96152	0.851645	7
26	2	0	634	43853	26	46.53	67.2702	25.5571	29.8333	23.2357	6.59762	84.3452	916.422	2.06782	1.3381	68.5548	9.79354	29.1429
27	2	0	601	43357	27	40.66	56.3615	27.831	32.5262	24.2488	8.27738	75.4048	913.834	2.07548	1.64881	26.15	3.73571	90.5714
28	2	1	526	41614	28	40.28	50.9138	26.7798	31.0167	24.156	6.86071	80.6429	914.329	2.07669	1.40952	597.043	85.2918	102
29	2	1	426	40012	29	38.89	41.4054	27.0214	31.6679	24.1036	7.56429	78.0595	916.902	1.89217	1.62262	52.5379	7.50541	0
30	2	1	379	37483	30	28.79	29.1103	28.044	33.6405	24.2083	9.43214	73.2857	915.909	2.10545	1.36786	564.816	80.6881	1.14286
31	2	1	372	36476	31	14.63	14.9204	28.9286	35.2631	24.4964	10.7667	70.7143	915.766	4.84396	1.43571	926.882	132.412	10.1429
32	2	1	454	34076	32	11.54	15.3749	30.1	36.6821	25.275	11.4071	63.9048	916.236	2.04022	1.41429	305.256	43.608	8
33	2	1	372	33570	33	5.32	5.89526	31.0036	36.944	26.5548	10.3893	61.3571	917.933	1.89041	1.61667	286.472	40.9246	33.7143
34	2	1	382	37007	34	4.23	4.36636	25.6262	30.8869	22.1821	8.70476	69.5595	920.567	1.94997	1.44405	23.101	3.30014	67.8571
35	2	1	324	36232	35	0	0	25.7	30.5452	22.6714	7.87381	76.5714	919.302	1.95629	1.45595	1032.39	147.484	21.4286
36	2	0	314	36418	36	0	0	25.825	31.3226	21.781	9.54167	67.9405	923.65	1.7952	1.4869	22.0675	3.1525	35.4286
37	2	0	249	36423	37	1.45	0.991269	22.0179	26.6417	19.1679	7.47381	74.1071	923.911	1.93916	1.78452	78.9	11.2714	84.7143
38	2	0	246	37516	38	1.89	1.23931	20.3643	24.4476	17.7167	6.73095	80.9524	921.903	1.63542	0.97619	11.3795	1.62565	1.28571
39	2	0	270	37200	39	0	0	20.8167	23.625	19.2274	4.39762	86.4048	925.852	1.88187	1.0869	35.6989	5.09985	9.85714
40	1	0	233	32304	40	0	0	17.9869	20.6976	16.3381	4.35952	86.25	925.843	1.6701	1.12024	35.7106	5.10152	24
41	1	0	245	41405	41	0	0	17.0357	19.125	15.7464	3.37857	89.6071	925.635	1.85357	0.836905	289.982	41.426	7.71429
42	1	0	260	36941	42	0	0	18.1798	22.2048	15.725	6.47976	80.9524	926.802	2.06293	1.02976	631.983	90.2832	7.57143
43	1	0	246	35169	43	0	0	16.9357	20.544	14.769	5.775	79.6548	926.196	2.40276	1.15714	602.59	86.0844	10
44	1	0	207	37543	44	3.18	1.75335	16.2774	20.8429	13.6071	7.23571	77.7143	928.741	4.84653	1.3369	16.7586	2.39409	39.2857
45	1	0	317	41088	45	0	0	13.0333	15.2226	11.6417	3.58095	84.9762	926.576	4.22282	1.13214	340.702	48.6716	2.71429
46	1	0	389	41530	46	0	0	12.9774	16.9512	10.5512	6.4	82.5119	927.67	3.07795	1.25952	8.12439	1.16063	7.71429
47	1	0	316	41482	47	0	0	11.7679	13.8131	10.4524	3.36071	81.2143	926.927	3.1489	1.31667	417.176	59.5966	2.42857
48	1	0	355	42428	48	1.43	1.1965	8.7	11.4298	6.74524	4.68452	82.6905	926.751	2.70667	1.05119	365.909	52.2728	1
49	1	0	413	41403	49	0	0	9.00238	12.9024	6.29881	6.60357	82	927.785	2.07868	0.970238	364.813	52.1162	0
50	1	0	404	41170	50	2.27	2.22754	9.4631	11.3095	7.99762	3.3119	82.7619	927.766	2.95067	1.23929	3.27273	0.467532	6.57143
51	1	0	322	39586	51	6.85	5.57192	7.16071	9.11548	5.82857	3.2869	77.3333	932.172	3.39728	1.56429	414.389	59.1985	3.57143
52	1	0	321	39757	52	8.22	6.63687	5.33095	8.04643	3.36548	4.68095	75.4643	931.124	2.73955	1.41548	5.0175	0.716786	1.42857
53	1	0	240	33694	1	22.22	15.8272	3.54643	7.42619	0.863095	6.5631	71.6429	930.708	4.83882	1.31667	775.462	110.78	0
54	1	0	325	39983	2	10.53	8.55926	5.2869	10.2714	1.94643	8.325	75.8268	929.272	1.68949	1.09405	706.366	100.909	0
55	1	0	331	40403	3	8.11	6.64409	7.96786	10.6107	6.02738	4.58333	78.0238	931.313	1.8402	1.14405	411.983	58.8547	0.142857
56	1	0	321	41175	4	17.71	13.8067	8.31548	13.6798	4.74167	8.9381	76.5833	929.497	1.84986	1.12619	0.936364	0.133766	0.571429
57	1	1	275	41754	5	10.08	6.63888	11.0619	14.7321	8.74881	5.98333	80.5	927.699	4.17986	1.24048	900.245	128.606	24.8571
58	1	1	342	35559	6	11.11	10.6854	10.1024	14.0274	7.65714	6.37024	78.2857	931.274	5.65239	1.6	7.25455	1.03636	1.28571
59	1	1	445	30388	7	13.11	19.1982	9.03333	12.7024	6.47381	6.22857	71.4167	930.917	3.80606	1.16548	327.664	46.8092	0
60	1	1	404	44220	8	11.21	10.2416	9.54762	13.2488	6.9631	6.28571	75.8658	930.54	3.77885	1.32976	7.84447	1.12064	8.42857
61	1	0	407	44946	9	18.27	16.5441	12.1369	16.0833	9.62619	6.45714	75.0476	927.546	2.3188	1.30714	665.796	95.1138	0.714286
62	1	0	409	44276	10	22.92	21.1724	15.8464	24.2488	9.8619	14.3869	63.2143	924.795	2.4167	1.2619	3.45455	0.493506	1.28571
63	1	0	486	44463	11	20.63	22.5495	16.8095	21.3012	13.7262	7.575	63.1548	925.165	2.96538	1.8869	332.002	47.4288	20.5714
64	1	0	401	43150	12	16.28	15.1293	16.7274	22.381	13	9.38095	73.7024	921.082	2.53303	1.41071	12.7308	1.81868	16.1429
65	1	0	416	43748	13	12.36	11.7531	17.3619	23.3024	13.1595	10.1429	65.7976	923.33	2.3731	1.58929	705.735	100.819	23.5714
66	1	0	464	42163	14	8.16	8.98001	16.0726	21.1417	12.4679	8.67381	73.4286	921.743	2.5955	1.54286	359.301	51.3287	12.1429
67	1	0	673	43623	15	6.63	10.2285	15.8619	21.9524	11.6143	10.3381	71.5952	923.996	2.497	1.2881	309.859	44.2656	8
68	1	0	594	44134	16	6.41	8.62723	20.9238	27.5202	16.1095	11.4107	64.1905	919.79	3.70678	1.91905	8.46669	1.20953	1.71429
69	1	0	595	44939	17	0.81	1.07245	21.2107	27.7286	16.1857	11.5429	63.7857	922.513	2.84652	1.46548	11.2061	1.60087	12.8571
70	1	0	458	39991	18	1.33	1.52319	20.2381	24.9786	17.4417	7.5369	76.0357	925.841	2.87136	1.59762	55.7437	7.96338	9.71429
71	1	0	420	53919	19	2.65	2.06421	20.7869	26.194	17.0643	9.12976	78.0357	922.079	3.35786	1.15	45.5917	6.5131	54.2857
72	1	0	453	42183	20	0	0	20.9714	25.2286	18.2643	6.96429	82.0357	917.748	2.38491	1.32857	724.795	103.542	34.4286
73	1	0	496	42867	21	1.47	1.70089	24.5357	31.2143	19.65	11.5643	71.4524	917.67	3.39499	1.26429	57.4439	8.20628	106.714
74	1	0	491	42627	22	0	0	22.5369	28.35	18.7024	9.64762	75.2024	918.503	2.94774	1.43214	44.9086	6.41551	18.2857
75	1	0	463	43476	23	0	0	24.8881	30.4857	20.9952	9.49048	75.4048	918.511	2.93683	1.46667	398.631	56.9472	61
76	1	0	537	42203	24	0	0	26.156	32.4774	20.4214	12.056	60.7857	917.848	2.79511	1.58571	2.89091	0.412987	3.42857
77	1	0	514	40082	25	0	0	30.2821	35.7286	25.925	9.80357	65.7381	914.937	2.01439	1.6869	323.167	46.1667	46
78	1	0	514	49903	26	0	0	27.0345	32.0881	23.3607	8.72738	75.1667	914.456	3.35185	1.43452	364.217	52.031	75.1429
79	1	0	458	42599	27	0	0	29.0655	34.2048	25.2464	8.95833	70.381	913.645	2.97422	1.64048	430.574	61.5106	16.7143
80	1	1	427	41435	28	0	0	30.9095	35.9821	26.3667	9.61548	59.9524	916.429	2.64664	1.91667	0.801515	0.114502	0
81	1	1	437	41484	29	0	0	28.8512	34.0202	25.5036	8.51667	71.8214	915.846	4.30249	1.68095	39.2742	5.6106	53.5714
82	1	1	476	39726	30	0.84	1.00649	31.3976	37.1	26.5048	10.5952	58.381	915.044	2.05571	1.75357	3.01212	0.430303	0.571429
83	1	1	351	38904	31	0	0	28.8476	35.006	24.8036	10.2024	69.0357	915.989	5.46438	1.62381	307.132	43.876	119.571
84	1	1	352	39049	32	0	0	30.5738	37.0536	25.5274	11.5262	57.9762	916.58	7.13576	1.93214	2.40288	0.343268	3.14286
85	1	1	384	38100	33	0	0	29.8476	37.1226	24.794	12.3286	62.5357	917.285	3.83976	1.64405	22.4091	3.2013	17.4286
86	1	1	551	42636	34	0.93	1.20187	28.7357	34.9524	24.5667	10.3857	67.2976	916.931	2.61284	1.45833	28.6329	4.09041	26.7143
87	1	1	529	42213	35	0.84	1.05266	26.7548	31.4833	23.5214	7.9619	71.631	918.768	3.6283	1.60238	23.4136	3.34481	60.4286
88	1	0	482	40875	36	3.64	4.29231	19.5012	21.7667	18.2667	3.5	89.7143	924.242	1.67078	1.225	94.4667	13.4952	75.4286
89	1	0	466	42539	37	4.58	5.01723	22.4357	27.2571	19.5321	7.725	85.0476	921.353	2.4134	0.934524	69.2806	9.89722	77.4286
90	1	0	553	42908	38	6.25	8.05502	26.6917	32.456	22.4345	10.0214	66.7543	921.426	2.71686	1.6631	0.639394	0.091342	0
91	1	0	481	48015	39	2.6	2.6046	21.0369	25.2798	18.3131	6.96667	75.1667	924.071	2.1457	1.32381	22.6265	3.23236	11.4286
92	1	0	620	39280	40	8.7	13.7322	20.8714	25.8464	17.5643	8.28214	78.3095	925.857	1.9646	1.0631	12.9264	1.84662	0
93	1	0	625	46608	41	17.28	23.172	22.3798	30.694	16.6393	14.0548	66.5476	924.87	3.17172	1.22143	0	0	0
94	1	0	618	45088	42	23.01	31.5387	16.1536	19.8738	13.919	5.95476	83.0238	932.029	1.97078	1.28571	26.1852	3.74075	7.71429
95	1	0	804	48231	43	28.57	47.6256	17.3786	22.4429	14.2833	8.15952	75.0833	931.494	2.91647	1.07619	601.94	85.9915	0.857143
96	1	0	907	47294	44	35.38	67.8514	15.5286	17.4464	14.3119	3.13452	90.4881	929.059	1.7165	1.10357	790.69	112.956	69.2857
97	1	0	1018	49208	45	32.22	66.6557	16.5179	19.3107	14.869	4.44167	84.2619	928.618	2.65999	1.20238	306.29	43.7557	9.42857
98	1	0	1103	48655	46	28.57	64.7677	13.219	16.1786	11.406	4.77262	86.25	928.953	2.54781	1.18452	14.0472	2.00675	14.4286
99	1	0	1082	48144	47	28.28	63.5572	13.5	16.5107	11.675	4.83571	85.3344	928.549	1.9093	1.26071	22.6467	3.23524	50.8571
100	1	0	1010	48196	48	21.99	46.0825	10.1012	15.1036	6.81905	8.28452	78.25	928.919	4.39327	1.10119	1.06742	0.152489	0
101	1	0	1044	49054	49	33.78	71.8929	10.9488	15.5619	7.84048	7.72143	82.5119	928.289	1.64046	1.12976	2.25455	0.322078	4.71429
102	1	0	918	46828	50	33.73	66.1231	8.85833	11.6286	7.11071	4.51786	80.4762	928.432	2.49937	1.11667	12.7275	1.81821	7.57143
103	1	0	874	45388	51	36.44	70.1696	6.20833	10.3345	3.57738	6.75714	78.9881	932.921	4.03698	1.15714	298.34	42.62	0
104	1	0	882	46011	52	30.28	58.0447	6.60238	8.59167	5.25357	3.3381	80.1429	932.592	1.85292	0.832143	300.498	42.9282	0.428571
105	1	0	921	44778	1	20.35	41.8562	6.53333	8.12976	5.50238	2.62738	84.2262	928.59	3.98957	1.05476	640.195	91.4565	3.14286
106	1	0	807	44877	2	31.09	55.9075	6.74643	11.106	3.9369	7.16905	79.7738	934.588	6.3031	1.22143	1.24434	0.177763	3.14286
107	1	0	736	46864	3	33.96	53.3342	8.66071	15.8	3.9131	11.8869	69.7024	929.393	3.1544	1.24762	599.71	85.6729	0
108	1	1	731	49641	4	17.09	25.1663	9.80595	13.3548	7.57381	5.78095	85.7381	924.272	2.6804	0.996429	2.15727	0.308182	0
109	1	1	707	31679	5	24.68	55.0799	7.88214	10.1381	6.46905	3.66905	78.25	926.222	14.763	2.10595	277.803	39.6861	4.85714
110	1	1	725	42366	6	28.18	48.2238	4.83929	7.67619	2.70714	4.96905	64.6071	929.914	21.0033	1.53929	299.067	42.7239	7.14286
111	1	1	505	49079	7	17.47	17.9758	7.77143	11.4107	5.21905	6.19167	73.869	931.379	9.21405	1.275	4.2025	0.600357	0
112	1	0	546	49246	8	12	13.3046	10.3679	12.3524	9.10595	3.24643	85.0833	927.758	5.50725	1.2631	10.158	1.45115	1.14286
113	1	0	570	50936	9	17.54	19.6282	10.9226	14.6571	8.33214	6.325	71.0595	928.913	7.20766	1.65119	2.59167	0.370238	15.1429
114	1	0	539	58737	10	14.28	13.104	13.375	19.0131	9.67619	9.3369	71.7024	926.806	5.04953	1.41786	12.8841	1.84058	8.71429
115	1	0	664	54098	11	14.29	17.5396	14.6298	20.4929	11.2107	9.28214	74.9405	926.42	4.53915	1.52143	359.452	51.3502	0
116	1	0	665	53225	12	15	18.7412	15.7333	21.0833	12.5179	8.56548	81.9286	921.36	2.76392	1.425	49.0636	7.00909	6.85714
117	1	0	750	55907	13	7.29	9.77963	15.7024	19.6167	13.4381	6.17857	83.6905	924.486	5.11042	1.35714	31.7923	4.54175	38.1429
118	1	0	897	52004	14	2.97	5.12286	19.3845	24.0655	16.3595	7.70595	81.4524	922.979	2.1565	1.45357	17.8348	2.54784	14.5714
119	1	0	1026	53619	15	2.85	5.45348	20.8012	24.6869	18.2476	6.43929	78.2619	922.606	4.72396	2.02381	34.6947	4.95639	61.8571
120	1	0	913	56070	16	3.66	5.95966	17.8714	21.6083	15.3845	6.22381	80.369	923.292	4.6803	1.4619	14.5425	2.0775	31.2857
121	1	0	861	54870	17	4.59	7.20246	18.2536	23.7857	14.9286	8.85714	78.881	922.444	4.14139	1.55833	54.4517	7.77881	33.7143
122	1	0	741	48895	18	4.31	6.53177	19.4262	24.5845	15.8512	8.73333	76.5833	918.588	4.2618	1.35	28.9873	4.14104	12.7143
123	1	0	703	55064	19	7	8.93687	19.5345	23.2179	17.119	6.09881	80.4762	914.998	3.54261	1.29167	9.87273	1.41039	45.8571
124	1	0	847	55103	20	7.14	10.975	21.5298	25.1381	19.0893	6.04881	86.0952	916.087	3.62495	1.46786	50.2833	7.18333	13.7143
125	1	0	992	53682	21	5.6	10.3483	21.7893	26.4952	18.719	7.77619	81.881	914.682	3.48805	1.23095	18.8586	2.69408	23.2857
126	1	0	867	53525	22	2.97	4.81082	24.6643	28.4619	22.0048	6.45714	80.6429	916.204	2.1773	1.56429	303.545	43.3636	10
127	1	0	938	53108	23	9.92	17.5208	22.05	24.6643	20.4476	4.21667	88.0476	916.824	2.60476	1.33333	327.518	46.7883	0.428571
128	1	0	1004	54945	24	17.05	31.1552	24.1321	28.7167	21.1988	7.51786	83.881	915.664	4.26745	1.40833	56.85	8.12143	62
129	1	0	1047	58406	25	16.52	29.6141	22.9119	25.7774	21.2583	4.51905	90.2024	916.878	3.03751	1.14643	378.094	54.0134	98.8571
130	1	0	1206	55474	26	28.95	62.9371	24.5607	28.9167	21.5655	7.35119	84.9524	915.931	2.04317	1.26905	54.8333	7.83333	60.5714
131	1	0	1352	58002	27	33.33	77.6907	28.0119	33.5488	24.0964	9.45238	76.3333	914.661	2.07404	1.64286	32.1604	4.59434	39
132	1	0	1295	56117	28	41.21	95.0994	27.0786	32.0964	23.4345	8.6619	75.5714	917.674	4.49415	1.52024	15.6492	2.23561	81.1429
133	1	1	1108	62339	29	36.6	65.0521	30.019	36.7631	24.6012	12.1619	65.0119	916.296	2.69597	1.66786	284.117	40.5881	17.7143
134	1	1	956	56442	30	29.03	49.1703	30.8619	37.3226	25.6679	11.6548	62.8929	915.413	2.13815	1.7869	11.9509	1.70727	0.285714
135	1	1	802	52370	31	16.82	25.7583	29.8381	35.5976	25.8774	9.72024	68.7024	916.801	2.56469	1.89048	587.328	83.904	0.714286
136	1	1	752	52032	32	8.82	12.7472	24.7036	28.8833	21.8238	7.05952	80.0357	918.561	1.86375	1.53452	68.8411	9.83444	6.57143
137	1	1	676	54742	33	4.59	5.66812	24.9702	30.3131	21.4119	8.90119	76.0714	922.069	2.95757	1.5119	30.4575	4.35107	93.1429
138	1	1	549	55520	34	6.9	6.82295	24.5321	28.9119	21.9917	6.92024	86.0714	923.503	2.97354	1.37738	354.596	50.6566	56.7143
139	1	1	565	58617	35	4.88	4.70375	23.9619	28.1917	21.3524	6.83929	84.2381	930.202	5.88469	1.43452	53.1326	7.59037	161.143
140	1	0	541	54379	36	6.48	6.44675	26.8929	31.3833	24.0845	7.29881	81.4762	930.536	1.93016	1.8	39.4477	5.63539	129.143
141	1	0	605	54888	37	1.94	2.13835	22.6167	26.5274	20.2869	6.24048	85.881	933.185	4.31833	1.45595	87.9053	12.5579	3.42857
142	1	0	600	57595	38	2.91	3.03151	22.2655	26.175	19.7369	6.4381	79.1548	933.373	5.31195	1.49524	35.78	5.11143	90.7143
143	1	0	582	61982	39	5.21	4.8921	22.0381	26.931	19.2655	7.66548	81.9524	928.784	3.07699	1.47857	27.728	3.96115	139.429
144	1	0	570	47966	40	5.06	6.01301	20.8607	27.8345	16.3524	11.4821	69.4881	927.351	7.72653	1.62738	297.552	42.5075	11.5714
145	1	0	602	58528	41	3.37	3.46627	16.5619	18.4012	15.4405	2.96071	87.6071	927.848	2.55764	1.24524	716.146	102.307	0
146	1	0	531	60065	42	1.06	0.937085	19.1048	24.9893	15.6333	9.35595	82.2857	926.048	2.51325	1.24881	9.55	1.36429	28.1429
147	1	0	539	60402	43	3.48	3.10539	17.156	19.7548	15.6345	4.12024	87.0119	928.337	4.92088	1.66071	68.3539	9.76485	15.8571
148	1	0	561	60914	44	4	3.68388	13.7036	16.8905	11.5548	5.33571	82.3095	928.652	7.00205	1.46905	417.618	59.6597	63.5714
149	1	0	494	59424	45	1.22	1.0142	13.0929	15.3857	11.6464	3.73929	86.0595	929.898	6.45118	1.13452	337.618	48.2312	16
150	1	0	598	57798	46	0.98	1.01395	12.4298	14.9131	10.6738	4.23929	84.0952	929.218	4.05029	1.18333	17.2458	2.46369	0
151	1	0	582	61792	47	0	0	12.8131	14.7321	11.5536	3.17857	88.4762	924.971	3.2403	1.3131	383.266	54.7523	19
152	1	0	600	58538	48	1.05	1.07622	10.5131	13.1095	8.79286	4.31667	79.6071	930.116	6.2567	1.32976	4.38965	0.627092	27.1429
153	1	0	597	61433	49	3.84	3.73168	7.63214	10.3369	5.69167	4.64524	78.1667	933.086	8.89164	1.4381	6.55758	0.936797	0.571429
154	1	0	534	59041	50	0	0	7.10833	10.8048	4.76071	6.04405	74.8452	933.906	4.46176	1.34405	1.30854	0.186934	0.571429
155	1	0	640	56277	51	6.3	7.16456	7.64762	10.8595	5.55476	5.30476	79.8095	930.933	4.10175	1.35238	3.41833	0.488333	0
156	1	0	596	55687	52	1.6	1.71243	7.84643	10.6929	5.95952	4.73333	78.9762	928.265	2.52076	1.29286	0.00833333	0.00119048	0
157	1	0	540	51152	1	4	4.22271	8.01905	11.0845	6.17976	4.90476	82.8333	930.451	5.33552	1.38929	14.0964	2.01378	0
158	1	0	745	61119	2	16.28	19.8442	9.07143	12.8488	6.45	6.39881	76.0833	932.267	4.74219	1.35714	0.131667	0.0188095	16.5714
159	1	0	695	55946	3	26.52	32.945	10.2786	14.3583	7.55476	6.80357	74.881	927.916	3.54839	1.45952	327.6	46.8	0
160	1	0	714	56912	4	20.59	25.8316	6.59881	8.32024	5.54881	2.77143	79.3452	931.766	23.4313	2.17619	9.73333	1.39048	0.142857
161	1	0	598	56616	5	17.07	18.03	7.2119	10.3702	4.93095	5.43929	72.5833	932.909	7.65282	1.47619	706.434	100.919	17
162	1	1	484	61719	6	9.38	7.35579	9.95119	14.8274	6.63571	8.19167	70.619	925.379	2.56852	1.42976	2.53091	0.361558	0
163	1	1	529	63771	7	10.57	8.76814	12.7917	16.5726	10.3345	6.2381	79.369	925.427	5.11544	1.88929	10.3389	1.47699	0.142857
164	1	1	415	39191	8	13.04	13.8083	10.1655	12.4976	8.54405	3.95357	80.2024	925.56	7.43061	1.87922	903.992	129.142	13.4286
165	1	1	388	48419	9	13.92	11.1546	10.15	14.2762	7.32976	6.94643	65.1071	925.396	5.14107	1.86429	0.181061	0.0258658	10.5714
166	1	0	439	62513	10	7.34	5.15454	13.8464	18.5655	10.6262	7.93929	67.3929	928.047	5.72872	1.80952	1.63106	0.233009	1.85714
167	1	0	474	63547	11	7.58	5.65396	15.8012	19.5381	13.4345	6.10357	79.3333	923.901	2.95139	1.80357	421.089	60.1556	3.71429
168	1	0	459	61396	12	10.09	7.54334	17.8488	23.306	14.1024	9.20357	68.5952	929.757	2.3715	1.80833	383.397	54.771	45.2857
169	1	0	516	58746	13	7.4	6.49985	22.2036	28.7821	17.6107	11.1714	68.0595	917.61	6.19963	2.44405	322.318	46.0455	0.285714
170	1	0	489	56887	14	5.31	4.56447	14.1893	18.1762	11.4119	6.76429	77.9167	929.476	6.4055	1.74762	33.9505	4.85006	63.2857
171	1	0	478	53482	15	1.98	1.76964	19.8655	26.3131	14.9643	11.3488	65.4167	920.673	2.67621	2.04286	317.736	45.3909	21
172	1	0	561	60057	16	3.64	3.40017	18.4905	23.7738	14.75	9.02381	73.9524	924.372	2.87623	1.5	280.389	40.0555	48
173	1	0	545	59203	17	6.79	6.25061	22.6321	29.2083	17.875	11.3333	68.6071	920.891	3.58428	1.77619	22.4917	3.2131	7.14286
174	2	0	508	58977	18	1.56	1.34371	21.0238	26.4048	16.9298	9.475	73.2381	919.443	2.54756	1.92976	19.8568	2.83668	27
175	2	0	565	58868	19	3.26	3.12886	21.294	25.6393	18.431	7.20833	75.5952	917.722	3.14797	1.65	47.7917	6.82738	9.14286
176	2	0	609	61705	20	0.81	0.799433	22.5845	27.1524	19.4095	7.74286	77.631	918.033	2.36123	1.68571	23.0212	3.28874	96.1429
177	2	0	659	53206	21	2.68	3.3194	22.5726	26.6274	19.7452	6.88214	81.6905	916.575	3.49084	1.50952	39.94	5.70571	23.4286
178	2	0	661	51761	22	4.9	6.25741	22.175	25.7726	20.3774	5.39524	87.8095	917.541	3.56741	1.5381	82.7917	11.8274	108.143
179	2	0	743	60769	23	7.02	8.58309	23.919	29.069	20.525	8.54405	77.3214	916.397	2.29814	1.53452	329.818	47.1169	73.2857
180	2	0	843	65314	24	15.44	19.9282	23.5905	27.4524	21.3214	6.13095	85.881	917.805	4.3663	1.4381	74.6641	10.6663	0.285714
181	2	0	886	59994	25	35.26	52.0725	28.0345	32.5369	24.7631	7.77381	76.5119	914.342	2.24735	2.075	9.265	1.32357	98
182	2	0	1100	63132	26	31.77	55.3554	24.1821	27.1738	22.4071	4.76667	87.7262	915.665	2.69322	1.64286	93.4402	13.3486	29.4286
183	2	0	1307	65102	27	39.42	79.1403	26.4786	32.8786	21.2476	11.631	68.631	917.4	2.25045	1.6369	0.601515	0.0859307	43.2857
184	2	1	1047	67069	28	37.82	59.04	27.281	33.0238	23.069	9.95476	72.5714	915.302	2.55798	1.72976	73.1371	10.4482	0
185	2	1	728	58501	29	28.57	35.5532	27.3905	33.0179	23.4845	9.53333	74.5714	917.201	1.99033	1.57262	54.8417	7.83452	85.4286
186	2	1	552	56904	30	14.78	14.3374	29.3667	35.2179	24.6393	10.5786	64.8929	920.929	3.87345	1.86548	6.69621	0.956602	20.2857
187	2	1	477	52852	31	4.85	4.37722	27.4857	33.0048	23.4702	9.53452	69	919.782	3.30477	1.99167	32.7509	4.6787	1.28571
188	2	1	483	51954	32	9.57	8.89693	27.3226	33.0179	23.6833	9.33452	75.8095	917.973	1.93303	1.68333	19.2133	2.74476	21
189	2	1	373	55947	33	1.97	1.3134	24.6714	29.4274	21.7964	7.63095	81.9286	919.584	3.54798	1.70595	84.4721	12.0674	7
190	2	1	372	54116	34	0	0	24.9573	30.2833	21.6702	8.6131	78.066	919.696	2.98325	1.47446	16.4318	2.3474	41
191	2	1	368	54060	35	0.9	0.612653	26.1595	31.2726	22.8714	8.40119	75.0119	921.202	3.00303	1.88929	51.7292	7.38988	17.4286
192	2	0	348	53440	36	3.23	2.10337	24.3202	28.7452	21.4631	7.28214	74.6548	924.42	2.51032	2.01786	59.9917	8.57024	0.428571
193	2	0	384	57235	37	1.64	1.10031	21.1226	24.6833	19.0274	5.65595	83.5119	924.975	3.48222	1.49643	330.998	47.2855	44.1429
194	2	0	448	59573	38	2.88	2.16581	20.8107	23.5393	19.2643	4.275	87.6905	920.257	4.69171	1.45357	39.538	5.64829	90.7143
195	2	0	424	58230	39	3.41	2.48298	20.6464	24.7452	18.194	6.55119	83.131	925.677	2.90301	1.61429	45.6633	6.52333	38.1429
196	2	0	465	51627	40	1.1	0.990761	19.7738	24.0202	17.2869	6.73333	83.3571	926.084	2.68066	1.35357	4.37273	0.624675	20.7143
197	1	0	462	56059	41	2.04	1.68123	20.3345	26.4917	16.2143	10.2774	74.3214	927.804	2.95353	1.39048	10.1811	1.45444	6.42857
198	1	0	486	60054	42	3.91	3.16425	20.8274	25.9976	17.5179	8.47976	77.5595	927.795	4.25387	1.70952	308.836	44.1194	0
199	1	0	481	103460	43	3.15	1.46448	15.6393	18.0964	14.1048	3.99167	82.119	929.562	4.96419	1.69167	12.2705	1.75292	20.4286
200	1	0	448	63656	44	4.4	3.09664	16.1107	19.5071	13.9869	5.52024	82.7857	928.961	8.26578	1.64643	6.4847	0.926385	48.4286
201	1	0	422	67931	45	6.73	4.1808	14.9083	17.8095	13.0298	4.77976	79.9167	927.744	4.65673	1.80357	4.98409	0.712013	21.8571
202	1	0	463	66664	46	5.04	3.50042	16	18.319	14.4107	3.90833	85.0238	928.292	8.05343	1.49405	301.787	43.1124	4.85714
203	1	0	528	59402	47	15.13	13.4484	12.4024	15.2667	10.5643	4.70238	83.7262	932.939	21.6234	1.65119	13.1048	1.87212	7.14286
204	1	0	471	79535	48	17.48	10.3515	10.5179	13.2048	8.76071	4.44405	85.1071	929.576	3.751	1.38333	9.90621	1.41517	13
205	1	0	501	76700	49	14.28	9.32761	10.4964	13.4429	8.58452	4.85833	78.6667	929.747	4.64587	1.67976	3.44621	0.492316	15.4286
206	1	0	464	110749	50	10.34	4.3321	6.49167	9.44643	4.61548	4.83095	79.4643	932.738	3.75118	1.58929	316.433	45.2047	1.28571
207	1	0	523	80731	51	10.42	6.75039	7.44048	10.2988	5.62143	4.67738	83.6429	930.053	2.45925	1.39167	411.003	58.7148	0.714286
208	1	0	481	60231	52	23.49	18.7589	8.44286	11.5631	6.26071	5.30238	84.5357	932.556	1.74466	1.24405	272.786	38.9694	1.14286
209	1	0	562	70650	1	29.66	23.5937	8.54048	10.3869	7.37738	3.00952	89.7857	929.112	3.6828	1.43571	15.4318	2.20455	0
210	1	0	637	77334	2	23.53	19.3817	8.10357	10.5452	6.60357	3.94167	80.0238	927.5	5.433	1.70952	275.84	39.4057	18.7143
211	1	0	725	76219	3	30.89	29.3828	4.87619	7.30238	3.35119	3.95119	79.0119	934.081	4.82343	1.95833	16.4233	2.34619	2.42857
212	1	0	656	70308	4	12.7	11.8496	4.47976	7.12143	2.57857	4.54286	76.8929	931.269	7.09023	1.5	6.15152	0.878788	2.57143
213	1	1	568	73249	5	5.26	4.0788	5.95952	10.3381	3.10833	7.22976	77.9167	933.236	7.14809	1.45833	4.675	0.667857	8.42857
214	1	1	636	66768	6	20.44	19.4702	9.96905	14.9679	6.7881	8.17976	72.631	924.405	3.06955	1.8119	9.04167	1.29167	0
215	1	1	617	42877	7	17.79	25.5998	7.73333	12.0071	4.59524	7.4119	72.8571	930.168	4.62528	1.45357	0.851667	0.121667	25.8571
216	1	1	602	75721	8	22.4	17.8085	10.0726	15.694	6.22976	9.46429	75.0833	934.116	2.16098	1.42619	12.238	1.74829	0
217	1	0	590	74816	9	26.58	20.961	16.1952	22.6393	11.3417	11.2976	68.0476	927.56	2.78019	1.775	470.342	67.1917	0
218	1	0	710	79402	10	23.44	20.9597	11.7643	15.7226	9.37738	6.34524	76.5238	926.804	5.43181	2.14286	48.3902	6.91288	10.4286
219	1	0	696	77801	11	23.43	20.9602	15.1381	20.2071	11.5107	8.69643	66.0952	922.546	2.86159	1.73452	281.735	40.2478	32.7143
220	1	0	842	80349	12	21.33	22.3523	13.4833	17.6857	10.5071	7.17857	75.8929	929.211	5.21216	1.9869	21.2912	3.0416	0
221	1	0	764	78447	13	30.66	29.86	15.8048	20.6476	12.7512	7.89643	78.5714	922.706	3.05839	1.38571	14.1683	2.02405	31
222	1	0	670	78815	14	16.36	13.9075	18.0107	21.8274	15.6369	6.19048	84.0357	920.528	2.99077	1.6381	366.11	52.3014	27
223	1	0	615	77716	15	16.92	13.3895	19.1524	24.575	15.8952	8.67976	77.9286	919.249	3.67124	1.76807	38.6124	5.51606	49.2857
224	1	0	690	78860	16	11.38	9.95714	17.069	20.9833	14.4607	6.52262	83.9881	919.815	3.08868	1.56667	34.0753	4.8679	40.8571
225	1	0	619	79558	17	10.49	8.16173	19.9274	24.856	16.581	8.275	80.4286	920.41	2.37112	1.40714	11.8765	1.69665	21.7143
226	1	0	565	78054	18	5.88	4.25628	23.2107	28.6333	19.2238	9.40952	76.6548	918.429	3.26705	1.94762	52.8076	7.54394	1.57143
227	2	0	670	79632	19	4.42	3.71886	21.7071	27.9976	17.0929	10.9048	71.5833	920.825	3.81384	2.21786	40.0333	5.71905	41.7143
228	2	0	677	82340	20	5.56	4.57144	20.8262	25.419	17.519	7.9	74.3571	921.218	2.50797	1.75714	24.7451	3.53501	28.4286
229	2	0	691	82775	21	3.76	3.13882	19.8798	24.4964	17.081	7.41548	82.2143	918.127	3.41335	1.72381	28.575	4.08214	43.1429
230	2	0	599	78326	22	0.88	0.672982	24.6333	30.3226	20.5583	9.76429	77.369	917.496	2.88411	1.82143	58.4553	8.35076	23.2857
231	2	0	593	78417	23	1.5	1.13432	24.4512	29.6976	20.8048	8.89286	78.5833	918.109	2.67059	1.68929	329.38	47.0543	198.429
232	2	0	685	77326	24	0	0	26.1583	32.4321	21.625	10.8071	73.2619	915.418	2.82203	1.83929	403.838	57.6912	11
233	2	0	672	79114	25	0	0	25.1667	29.9071	22.3869	7.52024	84.6786	917.005	2.28876	1.75357	94.7617	13.5374	27
234	2	0	580	76439	26	0.92	0.698073	24.656	29.4131	21.7345	7.67857	84.75	916.523	2.18204	1.49881	103.044	14.7205	189.429
235	2	0	539	81464	27	0.81	0.53593	28.8274	34.0262	24.5345	9.49167	70.6071	916.77	3.92355	2.025	3.39545	0.485065	110.571
236	2	0	538	80814	28	0.9	0.599154	28.0364	33.7381	24.1321	9.60595	76.605	915.489	2.66167	1.82121	57.9382	8.27688	0
237	2	1	532	76384	29	0	0	29.2917	34.5417	25.231	9.31071	72.9524	915.83	2.31614	1.83333	50.4858	7.21225	121.143
238	2	1	540	78549	30	0.98	0.67372	29.8024	35.9702	25.1583	10.8119	67.3095	917.363	1.9993	1.80238	306.381	43.7687	33.5714
239	2	1	490	71871	31	0	0	27.3952	32.9714	24.0845	8.8869	76.5476	918.587	3.70701	1.77381	35.6659	5.09513	29.5714
240	2	1	439	75867	32	0.93	0.538139	28.8595	34.794	24.7393	10.0548	73.7262	915.758	2.10249	1.71548	327.324	46.7606	27.5714
241	2	1	452	68227	33	0	0	31.5286	37.9952	26.3321	11.6631	61.3095	914.772	2.02061	1.80833	6.51727	0.931039	21.4286
242	2	1	490	63671	34	1.94	1.49299	29.0405	34.9012	25.1167	9.78452	67.2143	919.43	3.72262	1.98929	24.5303	3.50433	0
243	2	1	446	69920	35	0	0	23.7369	28.7714	20.5738	8.19762	76.6429	916.937	1.99643	1.59762	586.442	83.7774	7.28571
244	2	1	435	69441	36	1.08	0.676546	22.6655	26.8036	20.0774	6.72619	82.9286	920.465	1.76392	1.37381	42.4386	6.06266	5
245	2	0	429	70148	37	2.13	1.30263	24.3774	30.025	20.5286	9.49643	71.7976	923.044	2.53096	1.65595	10.4533	1.49333	4.85714
246	2	0	473	66402	38	3.6	2.56438	21.794	25.95	19.4119	6.5381	80.7262	923.717	3.05047	1.47976	22.3027	3.1861	0.571429
247	2	0	450	77279	39	7.29	4.24501	22.9881	27.3726	20.3226	7.05	82.2381	922.77	2.1411	1.34286	285.291	40.7558	33.2857
248	2	0	516	98540	40	10.2	5.34118	22.5917	27.9179	18.8417	9.07619	69.3571	924.473	4.4458	1.71905	10.4364	1.49091	8.85714
249	1	0	496	74247	41	11.97	7.99644	16.2524	17.844	15.2238	2.62024	90.1905	926.307	2.59275	1.42381	25.1432	3.59188	0.428571
250	1	0	565	87721	42	19.38	12.4824	20.7452	24.5095	18.5381	5.97143	85.7857	923.699	4.43198	1.425	289.911	41.4158	23.1429
251	1	0	649	79600	43	31.33	25.5442	15.925	18.169	14.6036	3.56548	88.2381	927.85	3.90787	1.88452	399.321	57.0459	33.4286
252	1	0	624	86007	44	32	23.2167	15.5048	18.7179	13.3726	5.34524	84.119	928.882	2.61735	1.2131	2.60833	0.372619	56
253	1	0	718	86067	45	25.57	21.3314	11.9583	15.1679	9.89524	5.27262	86.1071	928.847	2.16692	1.54405	64.1	9.15714	0.285714
254	1	0	647	82961	46	36.44	28.419	15.6488	18.4821	13.9417	4.54048	88.1548	925.47	5.30286	1.2369	5.36643	0.766633	81.7143
255	1	0	656	87658	47	24.56	18.3798	9.79643	13.381	7.40833	5.97262	82.7262	930.543	10.6857	1.92262	14.6344	2.09063	7.71429
256	1	0	559	86217	48	22.52	14.6012	9.65	12.9821	7.49643	5.48571	82.2619	931.752	2.54888	1.32857	3.76742	0.538203	9.85714
257	1	0	652	87222	49	14.81	11.0707	10.2869	14.5714	7.51905	7.05238	84.5714	928.432	1.93627	1.49762	0.075	0.0107143	1.28571
258	1	0	656	85023	50	13.79	10.6398	10.025	12.4476	8.36667	4.08095	83.2262	931.501	4.72774	1.34048	5.55227	0.793182	0
259	1	0	614	84944	51	11.11	8.03063	9.35952	11.0464	8.34405	2.70238	88.0119	929.194	4.24722	1.49167	10.1962	1.45659	2.57143
260	1	0	631	86111	52	9.84	7.21051	8.78831	12.0957	6.56677	5.5289	76.8853	932.908	6.63232	1.39654	1.65833	0.236905	15
261	1	0	556	80239	1	2.08	1.44129	10.7156	12.8091	9.43117	3.37792	85.4805	933.911	2.42219	1.35974	410.211	58.6016	0
262	1	0	521	80356	2	1.44	0.933645	7.35325	9.80519	5.88442	3.92078	80.6234	934.888	6.20012	1.52857	8.77545	1.25364	0.714286
263	1	0	553	84144	3	0	0	8.14156	11.6896	5.36364	6.32597	70.9091	939.236	3.34081	1.47532	0.0454545	0.00649351	0.714286
264	1	0	537	88893	4	0	0	9.51169	12.6831	7.53766	5.14545	79.3247	937.243	2.18007	1.53247	3.02273	0.431818	0
265	1	1	493	59054	5	5.08	4.24093	7.92597	11.1481	5.70519	5.44286	78.1818	935.454	2.09235	1.74416	2.51212	0.358874	7.71429
266	1	1	451	59027	6	2.96	2.26161	8.00909	11.8195	5.58442	6.23506	78.4805	937.056	7.02417	1.4961	333.953	47.7075	10.1429
267	1	1	501	88343	7	1.5	0.850662	11.026	15.3026	8.27403	7.02857	79.5065	935.183	2.92016	1.47273	411.313	58.759	16
268	1	1	504	82102	8	2.31	1.41804	8.11818	11.4727	5.91429	5.55844	84.3896	934.505	16.5108	1.65377	24.5055	3.50078	6
269	1	0	527	79989	9	7.18	4.73048	11.174	15.613	8.19091	7.42208	70.987	932.35	2.23199	1.47922	303.161	43.3087	16.7143
270	1	0	601	79029	10	4.76	3.61989	11.139	14.0247	9.18182	4.84286	84.0779	930.263	3.53185	1.30519	16.2127	2.3161	11
271	1	0	615	82447	11	13.67	10.1969	10.8649	13.9442	8.98831	4.95584	78.974	932.763	4.8376	1.8013	17.1302	2.44717	12.1429
272	1	0	592	84741	12	10.94	7.64268	12.6195	17.1558	9.79221	7.36364	78.3117	932.899	2.97368	1.9039	17.4591	2.49416	33.1429
273	1	0	655	84556	13	22.02	17.0575	16.5277	22.3304	12.4025	9.92799	68.8009	933.206	2.23273	1.6254	666.155	95.1649	21.4286
274	1	0	678	81413	14	13.18	10.9762	17.4905	21.5635	15.181	6.38254	83.8571	927.096	5.20062	1.9127	31.1667	4.45238	21.7143
275	1	0	725	79408	15	19.29	17.6119	18.0508	24.1857	13.7317	10.454	74.2222	927.475	3.93013	1.88095	854.586	122.084	87.2857
276	1	0	745	85506	16	16.45	14.3326	18.681	25.4651	14.0095	11.4556	70.0476	925.561	3.26094	1.79206	21.9667	3.1381	87.7143
277	1	0	852	86995	17	14.18	13.8874	17.7365	22.427	14.8349	7.59206	81.2857	927.818	3.772	1.56349	512.398	73.1997	7.42857
278	1	0	780	87861	18	19.2	17.0451	18.9117	23.8623	15.8247	8.03766	80.3377	928.503	4.79965	1.84026	374.237	53.4624	36.8571
279	2	0	704	83993	19	14.71	12.3294	20.5208	27.1338	16.1052	11.0286	76.9351	926.376	2.44589	1.7026	48.5929	6.94185	92.1429
280	2	0	697	88163	20	7.24	5.72381	22.9844	28.5987	18.7805	9.81818	70.7273	926.267	3.00964	1.72468	23.9296	3.41851	94.7143
281	2	0	795	87143	21	11.19	10.2086	22.1156	27.413	17.9688	9.44416	74.5195	927.073	2.28825	1.54805	41.333	5.90471	52.2857
282	2	0	700	83426	22	7.04	5.90703	23.3448	27.1532	20.7182	6.43506	79.3247	926.481	8.35299	1.58377	398.042	56.8632	16.1429
283	2	0	608	80564	23	8.86	6.68646	24.8632	30.0182	21.1974	8.82078	75.9104	924.733	4.31801	1.78	65.2009	9.31442	37.1429
284	2	0	670	89917	24	8.67	6.46029	21.5961	24.5039	19.661	4.84286	88.7273	924.269	2.7546	1.48961	55.2055	7.88649	41
285	2	0	637	84256	25	5.7	4.30937	24.8976	29.2117	21.8896	7.32208	81.9452	927.868	10.7299	1.4417	37.5631	5.36616	64.2857
286	2	0	622	84788	26	2.95	2.1641	25.1273	30.5662	21.0299	9.53636	76.2987	926.311	6.07149	1.48052	311.951	44.5644	11.8571
287	2	0	583	85600	27	4.31	2.93543	26.613	31.2377	23.5442	7.69351	79.2987	922.223	2.16285	1.74545	60.28	8.61143	30
288	2	0	595	84649	28	13.87	9.74926	28.0909	33.5805	23.7844	9.7961	72.5584	922.172	2.27212	1.84286	44.0246	6.28924	261.857
289	2	1	584	84638	29	22.83	15.7526	29.961	35.8883	25.226	10.6623	67.1948	923.84	2.1376	1.84935	333.943	47.7061	119.571
290	2	1	612	71124	30	31.53	27.1306	31.8416	38.2312	26.4403	11.7909	58.6623	922.539	2.03271	1.93896	369.59	52.7986	0.285714
291	2	1	550	75701	31	27.05	19.653	30.5974	37.8935	25.8701	12.0234	66.1818	920.496	4.06959	1.80519	40.7644	5.82349	0.714286
292	2	1	515	73485	32	19.86	13.9184	26.8182	32.4688	23.3805	9.08831	77.7532	943.993	3.54169	1.70909	11.9677	1.70967	82.8571
293	2	1	507	73325	33	20.17	13.9464	29.6169	35.4714	24.9299	10.5416	64.6104	924.324	1.93919	2.02078	0.07	0.01	0.857143
294	2	1	513	76095	34	22.94	15.4652	30.1532	35.8052	26.1039	9.7013	66.7273	924.723	2.8368	2.13636	378.992	54.1416	0
295	2	1	502	77039	35	17.39	11.3316	25.1403	29.0091	23.0117	5.9974	81.4416	927.121	2.05078	1.86494	54.558	7.794	39.2857
296	2	1	461	74152	36	24.39	15.1632	23.4688	26.9857	21.3792	5.60649	85.8442	926.866	3.2552	1.63636	85.2743	12.182	92.1429
297	2	0	496	80657	37	20.77	12.7725	25.2961	31.0091	21.1078	9.9013	71.987	929.533	1.93342	1.4961	0.0727273	0.0103896	143.429
298	2	0	549	81722	38	14.94	10.0365	22.0571	24.4961	20.5532	3.94286	90.3247	926.516	1.95819	1.54156	462.106	66.0151	0
299	2	0	506	65362	39	30.65	23.7277	21.9494	25.2519	20.074	5.17792	88.8571	927.922	3.54556	1.64675	364.992	52.1418	80.7143
300	2	0	512	78367	40	21.62	14.1251	19.4935	22.4299	17.7234	4.70649	90.2987	933.066	9.53109	1.68182	66.4886	9.49837	179.571
301	1	0	548	72968	41	20.97	15.7488	17.4597	20.3922	15.774	4.61818	89.5974	934.189	12.2994	1.67662	62.8827	8.98325	164.286
302	1	0	548	71932	42	33.14	25.2471	16.6623	19.2636	15.1779	4.08571	88.1948	934.254	8.03518	1.36753	30.2411	4.32016	130.571
303	1	0	526	68476	43	35.8	27.4999	16.3714	20.2403	14.126	6.11429	85.0519	935.345	6.7081	1.46104	5.02727	0.718182	22.5714
304	1	0	557	71074	44	42.14	33.0247	16.6169	22.2455	13.1143	9.13117	77.6753	936.334	4.06201	1.3974	0	0	5.57143
305	1	0	738	68963	45	48.23	51.6128	16.0429	20.7325	12.9792	7.75325	79.1429	933.71	2.11314	1.54675	369.773	52.8248	0
306	1	0	732	69435	46	42.33	44.6253	14.4026	16.7065	12.8455	3.86104	81.1558	933.217	2.83633	1.63247	6.87	0.981429	17.8571
307	1	0	755	72559	47	37.82	39.3529	9.58701	12.761	7.65584	5.10519	81.961	936.321	2.85616	1.31039	7.46548	1.0665	6
308	1	0	705	69287	48	34.66	35.2668	10.7104	12.5325	9.37792	3.15455	84.9351	938.913	6.78138	1.28571	7.73917	1.1056	0.142857
309	1	0	755	70166	49	45.3	48.7437	10.1026	12.5143	8.38182	4.13247	80.2468	942.51	11.4397	1.52597	708.264	101.181	17.4286
310	1	0	792	70582	50	47.33	53.109	8.57403	10.313	7.37922	2.93377	77.4156	945.818	12.936	1.43247	329.18	47.0257	0
311	1	0	719	67371	51	50.29	53.6707	6.94416	12.0506	3.69091	8.35974	79.8571	946.428	13.4079	1.45584	297.273	42.4675	0.285714
312	1	0	719	67078	52	48.58	52.0722	8.09351	11.4481	5.91688	5.53117	81.7532	944.326	11.2881	1.45195	3.00909	0.42987	0
313	1	0	751	71210	1	42.7	45.0326	6.39221	7.81948	5.3961	2.42338	86.6753	934.676	18.8649	1.67273	17.7	2.52857	0.857143
314	1	0	954	67994	2	56.95	79.9046	5.52468	10.8948	2.04805	8.84675	69.3377	938.926	6.98377	1.48571	1.03636	0.148052	24.2857
315	1	0	1949	71574	3	44.28	120.577	8.00195	10.613	6.1961	4.41688	85.7403	933.087	3.23687	1.4	6.23636	0.890909	0
316	1	0	2013	73427	4	45.41	124.491	5.57662	7.71558	4.15974	3.55584	81.8831	938.369	21.9001	1.99221	7.76364	1.10909	3.42857
317	1	0	1779	64616	5	41.9	115.359	4.64156	7.95455	2.41169	5.54286	67.1169	941.505	18.3117	1.62857	0.309091	0.0441558	11
318	1	1	2251	63721	6	26.74	94.4614	6.23896	9.81299	3.71558	6.0974	73.2468	937.893	6.32831	1.54805	2.71818	0.388312	0
319	1	1	1839	65629	7	43.02	120.547	9.10779	12.939	6.52338	6.41558	79.6234	933.069	3.62348	1.51818	1.68182	0.24026	1.28571
320	1	1	1648	41281	8	31.7	126.551	9.74545	13.7013	7.2974	6.4039	79.6234	934.599	4.9011	1.65584	8.93636	1.27662	5.57143
321	1	1	1843	57164	9	29.94	96.5283	13.9675	19.0727	10.8	8.27273	77.6234	927.842	5.84756	1.83247	4.00909	0.572727	18
322	1	0	2067	69080	10	28.75	86.0253	12.6182	17.7987	9.2987	8.5	72.3117	937.109	5.03654	1.76234	12.2727	1.75325	17.7143
323	1	0	1987	63651	11	19.27	60.1554	16.0532	21.5545	12.513	9.04156	76.2468	930.196	3.83928	2.0961	13.2455	1.89221	26.2857
324	1	0	1980	63660	12	11.94	37.1367	14.6182	19.4792	11.461	8.01818	78.6234	934.093	5.62078	1.57273	22.1818	3.16883	24.7143
325	1	0	1823	62615	13	4.51	13.1306	17.2831	22.0247	14.3117	7.71299	83.3247	931.775	6.43209	1.44805	27.2909	3.8987	6.28571
326	1	0	1938	60283	14	4.1	13.1808	18.1143	25.9104	12.6494	13.261	68.1558	932.375	5.62234	1.82857	39.6182	5.65974	17.2857
327	1	0	1968	60869	15	2.84	9.18221	18.4792	23.4571	14.787	8.67013	74.6234	942.005	22.1448	1.84805	40.1818	5.74026	42.7143
328	1	0	2253	61703	16	0	0	20.9961	27.5818	15.9403	11.6416	69.3377	929.38	5.94772	1.88571	26.8818	3.84026	13.8571
329	1	0	2164	61518	17	1.64	5.76898	20.0222	24.3766	16.9922	7.38442	79.8727	941.727	21.8161	1.47481	26.7727	3.82468	22.1429
330	1	0	2101	62269	18	0	0	21.3313	26.0961	18.1442	7.95195	78.5156	937.556	15.8562	1.87623	50.2273	7.17532	11
331	2	0	2246	62537	19	0	0	20.8442	25.9961	17.2156	8.78052	75.3117	928.4	5.01576	1.78182	15.5636	2.22338	144.143
332	2	0	2314	64213	20	0	0	26.0403	32.3974	21.1974	11.2	73.3117	939.585	3.98488	1.74805	50.7818	7.25455	5.85714
333	2	0	2898	62412	21	0	0	21.4792	26.0701	18.6571	7.41299	83.1299	935.155	17.2939	2.07792	59.3545	8.47922	39.2857
334	2	0	2456	62674	22	0	0	20.9974	24.5753	18.5636	6.01169	82.6494	927.554	3.48939	1.33506	13.9636	1.99481	28.4286
335	2	0	2634	65370	23	0.52	2.09527	24.9714	31.5688	19.9299	11.639	67.7922	925.176	4.8525	1.68831	8.34545	1.19221	35.8571
336	2	0	2544	65640	24	0	0	23.487	27.7442	20.8104	6.93377	80.8052	921.622	3.53021	1.58961	36.0455	5.14935	4.71429
337	2	0	2351	64105	25	0	0	24.9221	28.6351	22.7078	5.92727	86.974	923.942	6.85242	1.48701	59.3	8.47143	24.5714
338	2	0	2484	60940	26	0	0	29.2987	34.1325	25.4	8.73247	70.2078	920.799	3.58892	2.02338	10.5455	1.50649	178.714
339	2	0	2252	62026	27	0	0	26.6805	30.387	24.4844	5.9026	84.1039	920.514	3.4708	1.72208	65.0273	9.28961	59.1429
340	2	0	2242	63637	28	1.67	5.88359	29.0299	34.3779	24.9675	9.41039	71.8182	922.896	3.61586	1.8974	27.5909	3.94156	27.7143
341	2	1	2378	59868	29	0	0	31.8468	38.0468	26.6195	11.4273	59.1558	923.026	5.02618	1.91299	0.836364	0.119481	30.8571
342	2	1	1661	55349	30	0	0	31.139	37.5273	26.3351	11.1922	60.4935	923.872	4.76614	1.93636	11.9091	1.7013	0
343	2	1	1489	53435	31	0	0	27.7805	33.8818	23.8974	9.98442	76.4416	923.973	5.32706	1.85974	63.9545	9.13636	49.7143
344	2	1	1469	53681	32	2.56	7.00553	27.8597	35.0532	23.6299	11.4234	73.8571	922.406	2.50002	1.63377	29.1455	4.16364	26.1429
345	2	1	1295	53123	33	0		28.6662	35.2052	24.3779	10.8273	70.4416	925.763	6.94558	1.77403	21.0636	3.00909	8.14286
346	2	1	1220	51665	34	3.64		28.0636	34.4	23.5584	10.8416	69.5195	924.43	4.70617	1.6974	47.7182	6.81688	3.85714
347	2	1	1002	53151	35	1.69		30.2753	36.2779	25.6727	10.6052	62.2727	924.63	2.69048	1.82468	5.31818	0.75974	74.4286
348	2	1	1282	53900	36	2.06		25.4948	30.8896	22.2662	8.62338	73.8182	926.147	3.45671	1.98182	23.3	3.32857	0
349	2	0	937	47923	37	3.03		20.3312	22.7584	18.9156	3.84286	86.8442	932.37	6.79436	1.42208	23.3273	3.33247	11.4286
350	2	0	989	49933	38	1.49		22.774	26.6442	20.5766	6.06753	87.1688	930.576	3.22949	1.46234	39.2273	5.6039	5.14286
351	2	0	1142	54706	39	0		19.6052	22.3195	18.0922	4.22727	88.8312	931.992	4.10681	1.60909	73.9455	10.5636	88
352	2	0	1366	54181	40	0		17.8545	20.6805	16.2623	4.41818	87.4805	935.585	5.97214	1.29481	30.2182	4.31688	25.8571
353	1	0	1289	54523	41	0	3.52257	16.4792	20.0792	14.3013	5.77792	81.987	935.147	3.96219	1.51039	17.7091	2.52987	5.14286
354	1	0	1454	53961	42	0	0	15.6857	18.0416	14.0558	3.98571	84.961	935.533	5.24541	1.55714	24.1909	3.45584	8.42857
355	1	0	1664	59571	43	0	0	16.4584	19.2169	14.7701	4.44675	87.7143	936.719	8.17443	1.2026	1.28182	0.183117	20.5714
356	1	0	2043	61166	44	3.57	0	16.787	22.9455	12.9532	9.99221	74.5195	937.09	4.10006	1.45714	0.754545	0.107792	0
357	1	0	2435	66274	45	1.14	0	11.4675	13.939	9.94416	3.99481	87.1429	938.249	9.33184	1.62987	43.5182	6.21688	0.285714
358	1	0	2384	65585	46	2.2	0	11.9026	13.8143	10.7013	3.11299	87.8312	936.002	6.00092	1.5026	10.9636	1.56623	130.286
359	1	0	2544	66489	47	5.8	13.6595	10.5688	13.3571	8.84026	4.51688	86.3506	936.22	3.92624	1.27532	2.83636	0.405195	17.7143
360	1	0	2732	68420	48	6.38	4.552	12.1506	15.1753	10.2519	4.92338	88.2078	935.5	4.01782	1.34416	3.36364	0.480519	3
361	1	0	2869	69341	49	6.6	9.10255	8.91948	10.6779	7.83377	2.84416	79.013	939.91	10.5303	2.13117	14.3727	2.05325	13.7143
362	1	0	3166	61309	50	9.57	29.9512	6.65714	9.1961	5.00649	4.18961	77.7662	941.416	11.379	1.27403	0.318182	0.0454545	19
363	1	0	3059	66762	51	11.42	29.2328	8.60519	11.1455	6.78571	4.35974	86.8052	935.063	3.2739	1.32727	3.41818	0.488312	0
364	1	0	3483	69152	52	24.3	33.2424	5.95195	7.47662	4.94416	2.53247	81.4805	940.678	13.1834	1.9026	8.72727	1.24675	10.1429
365	1	0	4107	74918	53	0	52.4627	5.06883	7.08701	3.67273	3.41429	77.4805	942.943	14.6014	1.57403	1.45455	0.207792	0.571429
366	1	0	4129	73255	1	40.5	64.3685	6.24675	8.41558	4.95455	3.46104	84.5584	937.807	5.2404	1.44286	5.05455	0.722078	0.857143
367	1	0	3989	78002	2	43.07	124.27	7.18442	9.53896	5.67662	3.86234	81.3117	936.928	4.18698	1.48701	3.2	0.457143	6.57143
368	1	0	3033	79332	3	36.66	0	8.11169	10.9208	6.33506	4.58571	74.6364	937.34	3.39863	1.44286	0.218182	0.0311688	0.714286
369	1	0	2742	81692	4	33.25	135.939	8.31429	10.5662	6.87143	3.69481	83.8442	933.538	5.09113	1.52468	9.15455	1.30779	0.285714
370	1	1	2334	73680	5	34.17	136.435	9.66753	13.9234	6.98442	6.93896	71.9091	934.988	10.5449	2.16753	1.58182	0.225974	16
371	1	1	2165	46288	6	32.27		7.68182	10.2442	6.10519	4.13896	72.1169	939.609	10.946	2.03896	1.36364	0.194805	0.142857
372	1	1	1555	77320	7	31.09		8.20519	11.3364	5.98571	5.35065	72.4805	934.784	8.05512	1.64286	3.25455	0.464935	0
373	1	1	1311	74848	8	36.03		10.1182	13.4039	8.04935	5.35455	75.8701	930.878	3.96583	1.83636	3.79091	0.541558	0.285714
374	1	0	1000	67895	9	40.83	47.5293	10.4468	14.2299	8.08182	6.14805	77.8312	931.342	3.5289	1.71039	10.1818	1.45455	6.71429
375	1	0	1009	65073	10	37.5	48.2071	13.1481	17.3221	10.4221	6.9	74.8961	932.681	2.98876	1.58442	4.58182	0.654545	13
376	1	0	1121	68176	11	31.82	59.2432	13.9091	18.8481	10.6026	8.24545	76.0519	929.014	3.41196	2.0039	27.7273	3.96104	5.71429
377	1	0	1195	69562	12	31.37	70.1415	16.0597	22.1545	12.2455	9.90909	69.5584	930.43	3.72906	1.85584	11.5909	1.65584	74.5714
378	1	0	1386	71416	13	41.18	72.7778	16.339	21.9584	12.2351	9.72338	72.961	930.515	3.73534	1.68571	6.43636	0.919481	26.4286
379	1	0	1507	72585	14	22.32	66.0643	20.0974	26.0442	16.1377	9.90649	68.0909	928.026	3.22046	2.51818	24.2273	3.46104	0.428571
380	1	0	1636	72989	15	19.17	70.3138	20.0818	25.5182	16.4571	9.06104	77.4545	926.221	4.65543	1.85455	36.0182	5.14545	61
381	1	0	1533	70581	16	17.42	89.4418	24.5883	30.4273	20.2091	10.2182	67.7662	928.115	5.84852	2.25844	15.2273	2.17532	13
382	1	0	1644	73094	17	10.57	50.2012	19.4597	23.8117	16.4156	7.3961	76.2468	931.097	7.10554	1.85455	16.4455	2.34935	13.8571
383	2	0	1849	71364	18	12.76	49.6684	18.6545	22.9156	15.7416	7.17403	78.5844	932.705	12.4736	2.05455	41.5818	5.94026	6.57143
384	2	0	1434	70828	19	11.71	35.2689	20.8506	24.3675	18.3403	6.02727	86.1429	924.036	3.94346	1.60519	53.0545	7.57922	14.8571
385	2	0	1867	72950	20	4	27.0517	21.2104	26.3532	17.6221	8.73117	79.2208	923.494	3.26349	1.49091	30.1636	4.30909	28.2857
386	2	0	1832	73523	21	10.53	31.7946	21.187	26.1636	17.5584	8.60519	76.1948	927.653	7.1392	1.83766	17.9091	2.55844	17.5714
387	2	0	2004	72588	22	6.8	32.3288	25.5571	31.1935	21.1818	10.0117	73.4156	926.688	8.35203	1.85325	56.5545	8.07922	10.4286
388	2	0	2037	71703	23	6.19	11.3635	22.6481	26.6506	20.1247	6.52597	85.4286	933.283	14.2441	1.7013	54.1909	7.74156	46
389	2	0	1380	75092	24	4.72	19.3515	24.0282	27.4506	21.9857	5.46494	87.9351	929.837	12.2062	1.58468	56.2909	8.04156	66.5714
390	2	0	1385	72776	25	8.53	12.9411	23.8182	27.4805	21.4156	6.06494	84.2468	925.546	8.90037	1.5026	38.9182	5.55974	76.4286
391	2	0	1387	74113	26	3.92	11.5844	25.7623	30.7649	22.1532	8.61169	75.5974	924.985	9.52998	1.61299	8.89091	1.27013	27.8571
392	2	0	1345	76383	27	3.13	8.31127	24.3571	29.5117	21.0857	8.42597	79.8701	928.677	10.5706	1.73636	42.0273	6.0039	6.42857
393	2	1	1082	73507	28	2.86	12.5559	26.7921	31.2519	24.2442	7.00779	83.2857	924.761	7.3233	1.68052	55.8727	7.98182	18
394	2	1	943	70292	29	1.22	5.25886	29.0649	34.7299	25.3286	9.4013	76.0519	925.649	8.83292	1.82117	25.0727	3.58182	57
395	2	1	837	67667	30	1.11	3.87162	27.9325	33.5688	24.2532	9.31558	76.974	924.826	5.49352	1.89091	55.8182	7.97403	0.428571
396	2	1	778	63545	31	2.04	3.50158	27.4623	32.9104	24.0753	8.83506	79.1818	923.528	6.18747	1.7	28.9818	4.14026	12
397	2	1	656	61947	32	2.86	1.29194	30.1299	37.0481	24.3571	12.6909	59.3896	962.658	61.6146	1.85974	0	0	17.2857
398	2	1	724	60842	33	2.86	1.32086	31.2	37.5299	26.0455	11.4844	57.0649	930.163	8.70388	1.98961	1.78182	0.254545	0
399	2	1	626	60626	34	3.45	2.10642	25.9494	30.8338	22.926	7.90779	73.2078	926.598	2.6703	1.91818	25.6545	3.66494	9.85714
400	2	1	589	61783	35	0	2.72654	25.6078	31.0351	22.1247	8.91039	74.6623	930.304	10.6375	1.82597	30.3273	4.33247	20.7143
401	2	0	604	60635	36	1.79	2.84892	26.2584	31.139	23.0532	8.08571	73.8052	938.903	17.5	2.11558	19.4	2.77143	2.42857
402	2	0	778	63060	37	0	4.25642	20.5481	24.1351	18.3688	5.76623	84.1688	941.09	14.9559	1.59091	17.7545	2.53636	1.42857
403	2	0	674	67065	38	1.96	0	22.2896	28.613	17.774	10.839	70.3117	936.96	6.47279	1.55844	1.77273	0.253247	20.7143
404	2	0	836	74951	39	0	1.99656	23.5234	28.3805	20.3299	8.05065	73.2338	935.738	10.2084	1.83117	26.1182	3.73117	0
405	1	0	900	70197	40	2.56	0	18.8052	21.4922	17.3519	4.14026	87.9351	940.822	14.1171	1.68312	25.5909	3.65584	28.7143
406	1	0	759	69031	41	0	2.15503	17.3156	21.2455	14.9766	6.26883	84.8182	940.923	9.35609	1.6961	36.1182	5.15974	33.5714
407	1	0	752	68318	42	0	0	15.6052	17.8377	14.3532	3.48442	90.6364	934	4.65408	1.59221	62.7273	8.96104	17.7143
408	1	0	783	68075	43	0	2.94452	16.4	21.5039	13.5104	7.99351	81.039	933.717	2.6724	1.56494	8.05455	1.15065	105.714
409	1	0	999	70906	44	0	0	15.2779	18.8312	13.1442	5.68701	83.7792	934.118	5.34431	1.51558	6	0.857143	0
410	1	0	1326	75139	45	3.49	0	14.787	17.3922	13.0649	4.32727	82.6234	932.441	3.62941	1.56883	10.3091	1.47273	2.14286
411	1	0	1716	77287	46	3.8	0	11.3909	13.6766	9.9039	3.77273	84.5325	938.286	6.31089	1.67273	20.8364	2.97662	12.7143
412	1	0	2200	80617	47	9.9	0	8.67662	10.1013	7.74026	2.36104	82.1039	941.669	6.96094	1.84935	8.2	1.17143	9.57143
413	1	0	2453	80730	48	21.18	10.6044	9.04416	13.4234	6.29091	7.13247	78.5195	942.15	6.77086	1.40779	0.390909	0.0558442	2.57143
414	1	0	3203	84781	49	15.52	14.3563	10.6377	14.4117	8.22857	6.18312	83.2597	934.981	2.5401	1.42208	0.827273	0.118182	0
415	1	0	3350	86583	50	23.86	38.3043	9.13117	11.3039	7.78052	3.52338	87.026	935.432	5.99863	1.56364	17.2273	2.46104	0
416	1	0	3288	86045	51	19.82	80.9342	8.53766	10.5364	7.14805	3.38831	82.5065	934.433	5.97843	1.44026	1.84545	0.263636	8.71429
417	1	0	2738	83608	52	13.64	50.825	8.94545	10.7682	7.56364	3.20455	78.0455	941.78	7.11884	1.83182	0	0	1.28571

## Sheet: Sheet1
number	season	holiday	ILI	Outpatient	week	Positive	Influenza	Tmean	Tmax	Tmin	Trange	Hmean	aPmean	Wsmean	SPmean	precipitation
1	1	0	351	36103	1	36.93	35.904	5.3619	7.15833	4.08214	3.07619	81.5119	933.65	1.8002	1.16667	373.948
2	1	0	345	40548	2	50.79	43.2143	6.22619	7.73095	5.21071	2.52024	83.1667	931.046	1.68464	1.0131	1208.28
3	1	1	387	35346	3	53.45	58.5219	6.14881	8.0881	4.77619	3.3119	78.4405	928.315	2.01314	1.59048	1363.62
4	1	1	318	24905	4	55.55	70.9291	5.41071	7.86429	3.68095	4.18333	74.7143	929.222	2.967	1.14881	876.515
5	1	1	311	40475	5	43.87	33.7086	7.29524	11.0857	4.83214	6.25357	78.4881	929.392	2.02403	1.24405	328.17
6	1	1	300	39412	6	41.67	31.7188	6.26667	8.91548	4.54643	4.36905	66.7857	928.454	2.3388	1.64167	655.692
7	1	0	286	39462	7	43.48	31.512	6.84643	9.5119	4.88929	4.62262	74.2262	929.268	2.15985	1.28452	1315.93
8	1	0	319	41138	8	43.48	33.7161	8.44405	10.5321	7.09643	3.43571	76.0476	924.835	2.76567	1.22976	331.598
9	1	0	314	39192	9	47.68	38.2004	7.76667	10.6488	5.77262	4.87619	72.3571	924.454	2.07117	1.59524	3.24735
10	1	0	268	39891	10	51.35	34.4985	8.40952	11.4464	6.48095	4.96548	77.2976	925.188	2.25375	1.39167	6.15
11	1	0	308	41494	11	42.38	31.4577	13.2083	19.1893	8.98571	10.2036	68.1905	925.432	2.79736	1.21429	0.0704545
12	1	0	380	40375	12	36.04	33.92	14.975	20.4893	10.9905	9.49881	67.5595	926.139	3.14781	1.84405	21.5333
13	1	0	343	39063	13	21.74	19.0892	15.3071	19.7774	12.0155	7.7619	75.1071	926.793	3.57739	1.19524	314.592
14	1	0	326	38070	14	15.5	13.2729	17.1167	21.9167	13.819	8.09762	66.369	925.199	2.96334	1.32857	301.502
15	1	0	318	41144	15	15.72	12.1499	15.8738	19.8452	13.2929	6.55238	81.0833	920.575	2.45045	1.22976	28.4598
16	1	0	338	41150	16	12.82	10.5302	18.5536	24.3429	14.4536	9.88929	73.4881	919.735	2.40458	1.3869	318.525
17	1	0	356	39500	17	9.09	8.19251	21.3571	27.375	17.2917	10.0833	69.2738	917.27	2.7175	1.61429	631.418
18	2	0	370	37498	18	7.41	7.31159	21.5405	25.9095	18.6298	7.27976	80.4524	918.298	2.72021	1.30357	398.219
19	2	0	353	40116	19	3.37	2.96543	22.9845	26.9762	20.5655	6.41071	82.7143	919.452	5.62258	1.5869	69.6215
20	2	0	406	40975	20	9.53	9.44278	21.8452	27.3821	17.8333	9.54881	74.0119	918.246	3.36041	1.45	315.996
21	2	0	323	45826	21	13.04	9.19111	19.4357	22.519	17.55	4.96905	86.0476	919.657	2.74214	1.38214	73.1911
22	2	0	400	40348	22	17.14	16.9922	21.2893	25.7381	18.6155	7.12262	81.0952	921.041	2.13632	1.24881	539.831
23	2	0	417	44156	23	19.72	18.6232	22.1631	25.4964	20.0988	5.39762	86.8929	914.735	2.58515	0.857143	20.9968
24	2	0	634	44863	24	48.08	67.9462	24.5036	29.156	21.375	7.78095	78.9048	915.482	2.12527	1.19286	6.28333
25	2	0	589	42324	25	32.94	45.8408	25.4774	30.7274	21.6619	9.06548	75.9643	915.36	3.10545	1.25476	5.96152
26	2	0	634	43853	26	46.53	67.2702	25.5571	29.8333	23.2357	6.59762	84.3452	916.422	2.06782	1.3381	68.5548
27	2	0	601	43357	27	40.66	56.3615	27.831	32.5262	24.2488	8.27738	75.4048	913.834	2.07548	1.64881	26.15
28	2	1	526	41614	28	40.28	50.9138	26.7798	31.0167	24.156	6.86071	80.6429	914.329	2.07669	1.40952	597.043
29	2	1	426	40012	29	38.89	41.4054	27.0214	31.6679	24.1036	7.56429	78.0595	916.902	1.89217	1.62262	52.5379
30	2	1	379	37483	30	28.79	29.1103	28.044	33.6405	24.2083	9.43214	73.2857	915.909	2.10545	1.36786	564.816
31	2	1	372	36476	31	14.63	14.9204	28.9286	35.2631	24.4964	10.7667	70.7143	915.766	4.84396	1.43571	926.882
32	2	1	454	34076	32	11.54	15.3749	30.1	36.6821	25.275	11.4071	63.9048	916.236	2.04022	1.41429	305.256
33	2	1	372	33570	33	5.32	5.89526	31.0036	36.944	26.5548	10.3893	61.3571	917.933	1.89041	1.61667	286.472
34	2	1	382	37007	34	4.23	4.36636	25.6262	30.8869	22.1821	8.70476	69.5595	920.567	1.94997	1.44405	23.101
35	2	1	324	36232	35	0	0	25.7	30.5452	22.6714	7.87381	76.5714	919.302	1.95629	1.45595	1032.39
36	2	0	314	36418	36	0	0	25.825	31.3226	21.781	9.54167	67.9405	923.65	1.7952	1.4869	22.0675
37	2	0	249	36423	37	1.45	0.991269	22.0179	26.6417	19.1679	7.47381	74.1071	923.911	1.93916	1.78452	78.9
38	2	0	246	37516	38	1.89	1.23931	20.3643	24.4476	17.7167	6.73095	80.9524	921.903	1.63542	0.97619	11.3795
39	2	0	270	37200	39	0	0	20.8167	23.625	19.2274	4.39762	86.4048	925.852	1.88187	1.0869	35.6989
40	1	0	233	32304	40	0	0	17.9869	20.6976	16.3381	4.35952	86.25	925.843	1.6701	1.12024	35.7106
41	1	0	245	41405	41	0	0	17.0357	19.125	15.7464	3.37857	89.6071	925.635	1.85357	0.836905	289.982
42	1	0	260	36941	42	0	0	18.1798	22.2048	15.725	6.47976	80.9524	926.802	2.06293	1.02976	631.983
43	1	0	246	35169	43	0	0	16.9357	20.544	14.769	5.775	79.6548	926.196	2.40276	1.15714	602.59
44	1	0	207	37543	44	3.18	1.75335	16.2774	20.8429	13.6071	7.23571	77.7143	928.741	4.84653	1.3369	16.7586
45	1	0	317	41088	45	0	0	13.0333	15.2226	11.6417	3.58095	84.9762	926.576	4.22282	1.13214	340.702
46	1	0	389	41530	46	0	0	12.9774	16.9512	10.5512	6.4	82.5119	927.67	3.07795	1.25952	8.12439
47	1	0	316	41482	47	0	0	11.7679	13.8131	10.4524	3.36071	81.2143	926.927	3.1489	1.31667	417.176
48	1	0	355	42428	48	1.43	1.1965	8.7	11.4298	6.74524	4.68452	82.6905	926.751	2.70667	1.05119	365.909
49	1	0	413	41403	49	0	0	9.00238	12.9024	6.29881	6.60357	82	927.785	2.07868	0.970238	364.813
50	1	0	404	41170	50	2.27	2.22754	9.4631	11.3095	7.99762	3.3119	82.7619	927.766	2.95067	1.23929	3.27273
51	1	0	322	39586	51	6.85	5.57192	7.16071	9.11548	5.82857	3.2869	77.3333	932.172	3.39728	1.56429	414.389
52	1	0	321	39757	52	8.22	6.63687	5.33095	8.04643	3.36548	4.68095	75.4643	931.124	2.73955	1.41548	5.0175
53	1	0	240	33694	1	22.22	15.8272	3.54643	7.42619	0.863095	6.5631	71.6429	930.708	4.83882	1.31667	775.462
54	1	0	325	39983	2	10.53	8.55926	5.2869	10.2714	1.94643	8.325	75.8268	929.272	1.68949	1.09405	706.366
55	1	0	331	40403	3	8.11	6.64409	7.96786	10.6107	6.02738	4.58333	78.0238	931.313	1.8402	1.14405	411.983
56	1	0	321	41175	4	17.71	13.8067	8.31548	13.6798	4.74167	8.9381	76.5833	929.497	1.84986	1.12619	0.936364
57	1	1	275	41754	5	10.08	6.63888	11.0619	14.7321	8.74881	5.98333	80.5	927.699	4.17986	1.24048	900.245
58	1	1	342	35559	6	11.11	10.6854	10.1024	14.0274	7.65714	6.37024	78.2857	931.274	5.65239	1.6	7.25455
59	1	1	445	30388	7	13.11	19.1982	9.03333	12.7024	6.47381	6.22857	71.4167	930.917	3.80606	1.16548	327.664
60	1	1	404	44220	8	11.21	10.2416	9.54762	13.2488	6.9631	6.28571	75.8658	930.54	3.77885	1.32976	7.84447
61	1	0	407	44946	9	18.27	16.5441	12.1369	16.0833	9.62619	6.45714	75.0476	927.546	2.3188	1.30714	665.796
62	1	0	409	44276	10	22.92	21.1724	15.8464	24.2488	9.8619	14.3869	63.2143	924.795	2.4167	1.2619	3.45455
63	1	0	486	44463	11	20.63	22.5495	16.8095	21.3012	13.7262	7.575	63.1548	925.165	2.96538	1.8869	332.002
64	1	0	401	43150	12	16.28	15.1293	16.7274	22.381	13	9.38095	73.7024	921.082	2.53303	1.41071	12.7308
65	1	0	416	43748	13	12.36	11.7531	17.3619	23.3024	13.1595	10.1429	65.7976	923.33	2.3731	1.58929	705.735
66	1	0	464	42163	14	8.16	8.98001	16.0726	21.1417	12.4679	8.67381	73.4286	921.743	2.5955	1.54286	359.301
67	1	0	673	43623	15	6.63	10.2285	15.8619	21.9524	11.6143	10.3381	71.5952	923.996	2.497	1.2881	309.859
68	1	0	594	44134	16	6.41	8.62723	20.9238	27.5202	16.1095	11.4107	64.1905	919.79	3.70678	1.91905	8.46669
69	1	0	595	44939	17	0.81	1.07245	21.2107	27.7286	16.1857	11.5429	63.7857	922.513	2.84652	1.46548	11.2061
70	1	0	458	39991	18	1.33	1.52319	20.2381	24.9786	17.4417	7.5369	76.0357	925.841	2.87136	1.59762	55.7437
71	1	0	420	53919	19	2.65	2.06421	20.7869	26.194	17.0643	9.12976	78.0357	922.079	3.35786	1.15	45.5917
72	1	0	453	42183	20	0	0	20.9714	25.2286	18.2643	6.96429	82.0357	917.748	2.38491	1.32857	724.795
73	1	0	496	42867	21	1.47	1.70089	24.5357	31.2143	19.65	11.5643	71.4524	917.67	3.39499	1.26429	57.4439
74	1	0	491	42627	22	0	0	22.5369	28.35	18.7024	9.64762	75.2024	918.503	2.94774	1.43214	44.9086
75	1	0	463	43476	23	0	0	24.8881	30.4857	20.9952	9.49048	75.4048	918.511	2.93683	1.46667	398.631
76	1	0	537	42203	24	0	0	26.156	32.4774	20.4214	12.056	60.7857	917.848	2.79511	1.58571	2.89091
77	1	0	514	40082	25	0	0	30.2821	35.7286	25.925	9.80357	65.7381	914.937	2.01439	1.6869	323.167
78	1	0	514	49903	26	0	0	27.0345	32.0881	23.3607	8.72738	75.1667	914.456	3.35185	1.43452	364.217
79	1	0	458	42599	27	0	0	29.0655	34.2048	25.2464	8.95833	70.381	913.645	2.97422	1.64048	430.574
80	1	1	427	41435	28	0	0	30.9095	35.9821	26.3667	9.61548	59.9524	916.429	2.64664	1.91667	0.801515
81	1	1	437	41484	29	0	0	28.8512	34.0202	25.5036	8.51667	71.8214	915.846	4.30249	1.68095	39.2742
82	1	1	476	39726	30	0.84	1.00649	31.3976	37.1	26.5048	10.5952	58.381	915.044	2.05571	1.75357	3.01212
83	1	1	351	38904	31	0	0	28.8476	35.006	24.8036	10.2024	69.0357	915.989	5.46438	1.62381	307.132
84	1	1	352	39049	32	0	0	30.5738	37.0536	25.5274	11.5262	57.9762	916.58	7.13576	1.93214	2.40288
85	1	1	384	38100	33	0	0	29.8476	37.1226	24.794	12.3286	62.5357	917.285	3.83976	1.64405	22.4091
86	1	1	551	42636	34	0.93	1.20187	28.7357	34.9524	24.5667	10.3857	67.2976	916.931	2.61284	1.45833	28.6329
87	1	1	529	42213	35	0.84	1.05266	26.7548	31.4833	23.5214	7.9619	71.631	918.768	3.6283	1.60238	23.4136
88	1	0	482	40875	36	3.64	4.29231	19.5012	21.7667	18.2667	3.5	89.7143	924.242	1.67078	1.225	94.4667
89	1	0	466	42539	37	4.58	5.01723	22.4357	27.2571	19.5321	7.725	85.0476	921.353	2.4134	0.934524	69.2806
90	1	0	553	42908	38	6.25	8.05502	26.6917	32.456	22.4345	10.0214	66.7543	921.426	2.71686	1.6631	0.639394
91	1	0	481	48015	39	2.6	2.6046	21.0369	25.2798	18.3131	6.96667	75.1667	924.071	2.1457	1.32381	22.6265
92	1	0	620	39280	40	8.7	13.7322	20.8714	25.8464	17.5643	8.28214	78.3095	925.857	1.9646	1.0631	12.9264
93	1	0	625	46608	41	17.28	23.172	22.3798	30.694	16.6393	14.0548	66.5476	924.87	3.17172	1.22143	0
94	1	0	618	45088	42	23.01	31.5387	16.1536	19.8738	13.919	5.95476	83.0238	932.029	1.97078	1.28571	26.1852
95	1	0	804	48231	43	28.57	47.6256	17.3786	22.4429	14.2833	8.15952	75.0833	931.494	2.91647	1.07619	601.94
96	1	0	907	47294	44	35.38	67.8514	15.5286	17.4464	14.3119	3.13452	90.4881	929.059	1.7165	1.10357	790.69
97	1	0	1018	49208	45	32.22	66.6557	16.5179	19.3107	14.869	4.44167	84.2619	928.618	2.65999	1.20238	306.29
98	1	0	1103	48655	46	28.57	64.7677	13.219	16.1786	11.406	4.77262	86.25	928.953	2.54781	1.18452	14.0472
99	1	0	1082	48144	47	28.28	63.5572	13.5	16.5107	11.675	4.83571	85.3344	928.549	1.9093	1.26071	22.6467
100	1	0	1010	48196	48	21.99	46.0825	10.1012	15.1036	6.81905	8.28452	78.25	928.919	4.39327	1.10119	1.06742
101	1	0	1044	49054	49	33.78	71.8929	10.9488	15.5619	7.84048	7.72143	82.5119	928.289	1.64046	1.12976	2.25455
102	1	0	918	46828	50	33.73	66.1231	8.85833	11.6286	7.11071	4.51786	80.4762	928.432	2.49937	1.11667	12.7275
103	1	0	874	45388	51	36.44	70.1696	6.20833	10.3345	3.57738	6.75714	78.9881	932.921	4.03698	1.15714	298.34
104	1	0	882	46011	52	30.28	58.0447	6.60238	8.59167	5.25357	3.3381	80.1429	932.592	1.85292	0.832143	300.498
105	1	0	921	44778	1	20.35	41.8562	6.53333	8.12976	5.50238	2.62738	84.2262	928.59	3.98957	1.05476	640.195
106	1	0	807	44877	2	31.09	55.9075	6.74643	11.106	3.9369	7.16905	79.7738	934.588	6.3031	1.22143	1.24434
107	1	0	736	46864	3	33.96	53.3342	8.66071	15.8	3.9131	11.8869	69.7024	929.393	3.1544	1.24762	599.71
108	1	1	731	49641	4	17.09	25.1663	9.80595	13.3548	7.57381	5.78095	85.7381	924.272	2.6804	0.996429	2.15727
109	1	1	707	31679	5	24.68	55.0799	7.88214	10.1381	6.46905	3.66905	78.25	926.222	14.763	2.10595	277.803
110	1	1	725	42366	6	28.18	48.2238	4.83929	7.67619	2.70714	4.96905	64.6071	929.914	21.0033	1.53929	299.067
111	1	1	505	49079	7	17.47	17.9758	7.77143	11.4107	5.21905	6.19167	73.869	931.379	9.21405	1.275	4.2025
112	1	0	546	49246	8	12	13.3046	10.3679	12.3524	9.10595	3.24643	85.0833	927.758	5.50725	1.2631	10.158
113	1	0	570	50936	9	17.54	19.6282	10.9226	14.6571	8.33214	6.325	71.0595	928.913	7.20766	1.65119	2.59167
114	1	0	539	58737	10	14.28	13.104	13.375	19.0131	9.67619	9.3369	71.7024	926.806	5.04953	1.41786	12.8841
115	1	0	664	54098	11	14.29	17.5396	14.6298	20.4929	11.2107	9.28214	74.9405	926.42	4.53915	1.52143	359.452
116	1	0	665	53225	12	15	18.7412	15.7333	21.0833	12.5179	8.56548	81.9286	921.36	2.76392	1.425	49.0636
117	1	0	750	55907	13	7.29	9.77963	15.7024	19.6167	13.4381	6.17857	83.6905	924.486	5.11042	1.35714	31.7923
118	1	0	897	52004	14	2.97	5.12286	19.3845	24.0655	16.3595	7.70595	81.4524	922.979	2.1565	1.45357	17.8348
119	1	0	1026	53619	15	2.85	5.45348	20.8012	24.6869	18.2476	6.43929	78.2619	922.606	4.72396	2.02381	34.6947
120	1	0	913	56070	16	3.66	5.95966	17.8714	21.6083	15.3845	6.22381	80.369	923.292	4.6803	1.4619	14.5425
121	1	0	861	54870	17	4.59	7.20246	18.2536	23.7857	14.9286	8.85714	78.881	922.444	4.14139	1.55833	54.4517
122	1	0	741	48895	18	4.31	6.53177	19.4262	24.5845	15.8512	8.73333	76.5833	918.588	4.2618	1.35	28.9873
123	1	0	703	55064	19	7	8.93687	19.5345	23.2179	17.119	6.09881	80.4762	914.998	3.54261	1.29167	9.87273
124	1	0	847	55103	20	7.14	10.975	21.5298	25.1381	19.0893	6.04881	86.0952	916.087	3.62495	1.46786	50.2833
125	1	0	992	53682	21	5.6	10.3483	21.7893	26.4952	18.719	7.77619	81.881	914.682	3.48805	1.23095	18.8586
126	1	0	867	53525	22	2.97	4.81082	24.6643	28.4619	22.0048	6.45714	80.6429	916.204	2.1773	1.56429	303.545
127	1	0	938	53108	23	9.92	17.5208	22.05	24.6643	20.4476	4.21667	88.0476	916.824	2.60476	1.33333	327.518
128	1	0	1004	54945	24	17.05	31.1552	24.1321	28.7167	21.1988	7.51786	83.881	915.664	4.26745	1.40833	56.85
129	1	0	1047	58406	25	16.52	29.6141	22.9119	25.7774	21.2583	4.51905	90.2024	916.878	3.03751	1.14643	378.094
130	1	0	1206	55474	26	28.95	62.9371	24.5607	28.9167	21.5655	7.35119	84.9524	915.931	2.04317	1.26905	54.8333
131	1	0	1352	58002	27	33.33	77.6907	28.0119	33.5488	24.0964	9.45238	76.3333	914.661	2.07404	1.64286	32.1604
132	1	0	1295	56117	28	41.21	95.0994	27.0786	32.0964	23.4345	8.6619	75.5714	917.674	4.49415	1.52024	15.6492
133	1	1	1108	62339	29	36.6	65.0521	30.019	36.7631	24.6012	12.1619	65.0119	916.296	2.69597	1.66786	284.117
134	1	1	956	56442	30	29.03	49.1703	30.8619	37.3226	25.6679	11.6548	62.8929	915.413	2.13815	1.7869	11.9509
135	1	1	802	52370	31	16.82	25.7583	29.8381	35.5976	25.8774	9.72024	68.7024	916.801	2.56469	1.89048	587.328
136	1	1	752	52032	32	8.82	12.7472	24.7036	28.8833	21.8238	7.05952	80.0357	918.561	1.86375	1.53452	68.8411
137	1	1	676	54742	33	4.59	5.66812	24.9702	30.3131	21.4119	8.90119	76.0714	922.069	2.95757	1.5119	30.4575
138	1	1	549	55520	34	6.9	6.82295	24.5321	28.9119	21.9917	6.92024	86.0714	923.503	2.97354	1.37738	354.596
139	1	1	565	58617	35	4.88	4.70375	23.9619	28.1917	21.3524	6.83929	84.2381	930.202	5.88469	1.43452	53.1326
140	1	0	541	54379	36	6.48	6.44675	26.8929	31.3833	24.0845	7.29881	81.4762	930.536	1.93016	1.8	39.4477
141	1	0	605	54888	37	1.94	2.13835	22.6167	26.5274	20.2869	6.24048	85.881	933.185	4.31833	1.45595	87.9053
142	1	0	600	57595	38	2.91	3.03151	22.2655	26.175	19.7369	6.4381	79.1548	933.373	5.31195	1.49524	35.78
143	1	0	582	61982	39	5.21	4.8921	22.0381	26.931	19.2655	7.66548	81.9524	928.784	3.07699	1.47857	27.728
144	1	0	570	47966	40	5.06	6.01301	20.8607	27.8345	16.3524	11.4821	69.4881	927.351	7.72653	1.62738	297.552
145	1	0	602	58528	41	3.37	3.46627	16.5619	18.4012	15.4405	2.96071	87.6071	927.848	2.55764	1.24524	716.146
146	1	0	531	60065	42	1.06	0.937085	19.1048	24.9893	15.6333	9.35595	82.2857	926.048	2.51325	1.24881	9.55
147	1	0	539	60402	43	3.48	3.10539	17.156	19.7548	15.6345	4.12024	87.0119	928.337	4.92088	1.66071	68.3539
148	1	0	561	60914	44	4	3.68388	13.7036	16.8905	11.5548	5.33571	82.3095	928.652	7.00205	1.46905	417.618
149	1	0	494	59424	45	1.22	1.0142	13.0929	15.3857	11.6464	3.73929	86.0595	929.898	6.45118	1.13452	337.618
150	1	0	598	57798	46	0.98	1.01395	12.4298	14.9131	10.6738	4.23929	84.0952	929.218	4.05029	1.18333	17.2458
151	1	0	582	61792	47	0	0	12.8131	14.7321	11.5536	3.17857	88.4762	924.971	3.2403	1.3131	383.266
152	1	0	600	58538	48	1.05	1.07622	10.5131	13.1095	8.79286	4.31667	79.6071	930.116	6.2567	1.32976	4.38965
153	1	0	597	61433	49	3.84	3.73168	7.63214	10.3369	5.69167	4.64524	78.1667	933.086	8.89164	1.4381	6.55758
154	1	0	534	59041	50	0	0	7.10833	10.8048	4.76071	6.04405	74.8452	933.906	4.46176	1.34405	1.30854
155	1	0	640	56277	51	6.3	7.16456	7.64762	10.8595	5.55476	5.30476	79.8095	930.933	4.10175	1.35238	3.41833
156	1	0	596	55687	52	1.6	1.71243	7.84643	10.6929	5.95952	4.73333	78.9762	928.265	2.52076	1.29286	0.00833333
157	1	0	540	51152	1	4	4.22271	8.01905	11.0845	6.17976	4.90476	82.8333	930.451	5.33552	1.38929	14.0964
158	1	0	745	61119	2	16.28	19.8442	9.07143	12.8488	6.45	6.39881	76.0833	932.267	4.74219	1.35714	0.131667
159	1	0	695	55946	3	26.52	32.945	10.2786	14.3583	7.55476	6.80357	74.881	927.916	3.54839	1.45952	327.6
160	1	0	714	56912	4	20.59	25.8316	6.59881	8.32024	5.54881	2.77143	79.3452	931.766	23.4313	2.17619	9.73333
161	1	0	598	56616	5	17.07	18.03	7.2119	10.3702	4.93095	5.43929	72.5833	932.909	7.65282	1.47619	706.434
162	1	1	484	61719	6	9.38	7.35579	9.95119	14.8274	6.63571	8.19167	70.619	925.379	2.56852	1.42976	2.53091
163	1	1	529	63771	7	10.57	8.76814	12.7917	16.5726	10.3345	6.2381	79.369	925.427	5.11544	1.88929	10.3389
164	1	1	415	39191	8	13.04	13.8083	10.1655	12.4976	8.54405	3.95357	80.2024	925.56	7.43061	1.87922	903.992
165	1	1	388	48419	9	13.92	11.1546	10.15	14.2762	7.32976	6.94643	65.1071	925.396	5.14107	1.86429	0.181061
166	1	0	439	62513	10	7.34	5.15454	13.8464	18.5655	10.6262	7.93929	67.3929	928.047	5.72872	1.80952	1.63106
167	1	0	474	63547	11	7.58	5.65396	15.8012	19.5381	13.4345	6.10357	79.3333	923.901	2.95139	1.80357	421.089
168	1	0	459	61396	12	10.09	7.54334	17.8488	23.306	14.1024	9.20357	68.5952	929.757	2.3715	1.80833	383.397
169	1	0	516	58746	13	7.4	6.49985	22.2036	28.7821	17.6107	11.1714	68.0595	917.61	6.19963	2.44405	322.318
170	1	0	489	56887	14	5.31	4.56447	14.1893	18.1762	11.4119	6.76429	77.9167	929.476	6.4055	1.74762	33.9505
171	1	0	478	53482	15	1.98	1.76964	19.8655	26.3131	14.9643	11.3488	65.4167	920.673	2.67621	2.04286	317.736
172	1	0	561	60057	16	3.64	3.40017	18.4905	23.7738	14.75	9.02381	73.9524	924.372	2.87623	1.5	280.389
173	1	0	545	59203	17	6.79	6.25061	22.6321	29.2083	17.875	11.3333	68.6071	920.891	3.58428	1.77619	22.4917
174	2	0	508	58977	18	1.56	1.34371	21.0238	26.4048	16.9298	9.475	73.2381	919.443	2.54756	1.92976	19.8568
175	2	0	565	58868	19	3.26	3.12886	21.294	25.6393	18.431	7.20833	75.5952	917.722	3.14797	1.65	47.7917
176	2	0	609	61705	20	0.81	0.799433	22.5845	27.1524	19.4095	7.74286	77.631	918.033	2.36123	1.68571	23.0212
177	2	0	659	53206	21	2.68	3.3194	22.5726	26.6274	19.7452	6.88214	81.6905	916.575	3.49084	1.50952	39.94
178	2	0	661	51761	22	4.9	6.25741	22.175	25.7726	20.3774	5.39524	87.8095	917.541	3.56741	1.5381	82.7917
179	2	0	743	60769	23	7.02	8.58309	23.919	29.069	20.525	8.54405	77.3214	916.397	2.29814	1.53452	329.818
180	2	0	843	65314	24	15.44	19.9282	23.5905	27.4524	21.3214	6.13095	85.881	917.805	4.3663	1.4381	74.6641
181	2	0	886	59994	25	35.26	52.0725	28.0345	32.5369	24.7631	7.77381	76.5119	914.342	2.24735	2.075	9.265
182	2	0	1100	63132	26	31.77	55.3554	24.1821	27.1738	22.4071	4.76667	87.7262	915.665	2.69322	1.64286	93.4402
183	2	0	1307	65102	27	39.42	79.1403	26.4786	32.8786	21.2476	11.631	68.631	917.4	2.25045	1.6369	0.601515
184	2	1	1047	67069	28	37.82	59.04	27.281	33.0238	23.069	9.95476	72.5714	915.302	2.55798	1.72976	73.1371
185	2	1	728	58501	29	28.57	35.5532	27.3905	33.0179	23.4845	9.53333	74.5714	917.201	1.99033	1.57262	54.8417
186	2	1	552	56904	30	14.78	14.3374	29.3667	35.2179	24.6393	10.5786	64.8929	920.929	3.87345	1.86548	6.69621
187	2	1	477	52852	31	4.85	4.37722	27.4857	33.0048	23.4702	9.53452	69	919.782	3.30477	1.99167	32.7509
188	2	1	483	51954	32	9.57	8.89693	27.3226	33.0179	23.6833	9.33452	75.8095	917.973	1.93303	1.68333	19.2133
189	2	1	373	55947	33	1.97	1.3134	24.6714	29.4274	21.7964	7.63095	81.9286	919.584	3.54798	1.70595	84.4721
190	2	1	372	54116	34	0	0	24.9573	30.2833	21.6702	8.6131	78.066	919.696	2.98325	1.47446	16.4318
191	2	1	368	54060	35	0.9	0.612653	26.1595	31.2726	22.8714	8.40119	75.0119	921.202	3.00303	1.88929	51.7292
192	2	0	348	53440	36	3.23	2.10337	24.3202	28.7452	21.4631	7.28214	74.6548	924.42	2.51032	2.01786	59.9917
193	2	0	384	57235	37	1.64	1.10031	21.1226	24.6833	19.0274	5.65595	83.5119	924.975	3.48222	1.49643	330.998
194	2	0	448	59573	38	2.88	2.16581	20.8107	23.5393	19.2643	4.275	87.6905	920.257	4.69171	1.45357	39.538
195	2	0	424	58230	39	3.41	2.48298	20.6464	24.7452	18.194	6.55119	83.131	925.677	2.90301	1.61429	45.6633
196	2	0	465	51627	40	1.1	0.990761	19.7738	24.0202	17.2869	6.73333	83.3571	926.084	2.68066	1.35357	4.37273
197	1	0	462	56059	41	2.04	1.68123	20.3345	26.4917	16.2143	10.2774	74.3214	927.804	2.95353	1.39048	10.1811
198	1	0	486	60054	42	3.91	3.16425	20.8274	25.9976	17.5179	8.47976	77.5595	927.795	4.25387	1.70952	308.836
199	1	0	481	103460	43	3.15	1.46448	15.6393	18.0964	14.1048	3.99167	82.119	929.562	4.96419	1.69167	12.2705
200	1	0	448	63656	44	4.4	3.09664	16.1107	19.5071	13.9869	5.52024	82.7857	928.961	8.26578	1.64643	6.4847
201	1	0	422	67931	45	6.73	4.1808	14.9083	17.8095	13.0298	4.77976	79.9167	927.744	4.65673	1.80357	4.98409
202	1	0	463	66664	46	5.04	3.50042	16	18.319	14.4107	3.90833	85.0238	928.292	8.05343	1.49405	301.787
203	1	0	528	59402	47	15.13	13.4484	12.4024	15.2667	10.5643	4.70238	83.7262	932.939	21.6234	1.65119	13.1048
204	1	0	471	79535	48	17.48	10.3515	10.5179	13.2048	8.76071	4.44405	85.1071	929.576	3.751	1.38333	9.90621
205	1	0	501	76700	49	14.28	9.32761	10.4964	13.4429	8.58452	4.85833	78.6667	929.747	4.64587	1.67976	3.44621
206	1	0	464	110749	50	10.34	4.3321	6.49167	9.44643	4.61548	4.83095	79.4643	932.738	3.75118	1.58929	316.433
207	1	0	523	80731	51	10.42	6.75039	7.44048	10.2988	5.62143	4.67738	83.6429	930.053	2.45925	1.39167	411.003
208	1	0	481	60231	52	23.49	18.7589	8.44286	11.5631	6.26071	5.30238	84.5357	932.556	1.74466	1.24405	272.786
209	1	0	562	70650	1	29.66	23.5937	8.54048	10.3869	7.37738	3.00952	89.7857	929.112	3.6828	1.43571	15.4318
210	1	0	637	77334	2	23.53	19.3817	8.10357	10.5452	6.60357	3.94167	80.0238	927.5	5.433	1.70952	275.84
211	1	0	725	76219	3	30.89	29.3828	4.87619	7.30238	3.35119	3.95119	79.0119	934.081	4.82343	1.95833	16.4233
212	1	0	656	70308	4	12.7	11.8496	4.47976	7.12143	2.57857	4.54286	76.8929	931.269	7.09023	1.5	6.15152
213	1	1	568	73249	5	5.26	4.0788	5.95952	10.3381	3.10833	7.22976	77.9167	933.236	7.14809	1.45833	4.675
214	1	1	636	66768	6	20.44	19.4702	9.96905	14.9679	6.7881	8.17976	72.631	924.405	3.06955	1.8119	9.04167
215	1	1	617	42877	7	17.79	25.5998	7.73333	12.0071	4.59524	7.4119	72.8571	930.168	4.62528	1.45357	0.851667
216	1	1	602	75721	8	22.4	17.8085	10.0726	15.694	6.22976	9.46429	75.0833	934.116	2.16098	1.42619	12.238
217	1	0	590	74816	9	26.58	20.961	16.1952	22.6393	11.3417	11.2976	68.0476	927.56	2.78019	1.775	470.342
218	1	0	710	79402	10	23.44	20.9597	11.7643	15.7226	9.37738	6.34524	76.5238	926.804	5.43181	2.14286	48.3902
219	1	0	696	77801	11	23.43	20.9602	15.1381	20.2071	11.5107	8.69643	66.0952	922.546	2.86159	1.73452	281.735
220	1	0	842	80349	12	21.33	22.3523	13.4833	17.6857	10.5071	7.17857	75.8929	929.211	5.21216	1.9869	21.2912
221	1	0	764	78447	13	30.66	29.86	15.8048	20.6476	12.7512	7.89643	78.5714	922.706	3.05839	1.38571	14.1683
222	1	0	670	78815	14	16.36	13.9075	18.0107	21.8274	15.6369	6.19048	84.0357	920.528	2.99077	1.6381	366.11
223	1	0	615	77716	15	16.92	13.3895	19.1524	24.575	15.8952	8.67976	77.9286	919.249	3.67124	1.76807	38.6124
224	1	0	690	78860	16	11.38	9.95714	17.069	20.9833	14.4607	6.52262	83.9881	919.815	3.08868	1.56667	34.0753
225	1	0	619	79558	17	10.49	8.16173	19.9274	24.856	16.581	8.275	80.4286	920.41	2.37112	1.40714	11.8765
226	1	0	565	78054	18	5.88	4.25628	23.2107	28.6333	19.2238	9.40952	76.6548	918.429	3.26705	1.94762	52.8076
227	2	0	670	79632	19	4.42	3.71886	21.7071	27.9976	17.0929	10.9048	71.5833	920.825	3.81384	2.21786	40.0333
228	2	0	677	82340	20	5.56	4.57144	20.8262	25.419	17.519	7.9	74.3571	921.218	2.50797	1.75714	24.7451
229	2	0	691	82775	21	3.76	3.13882	19.8798	24.4964	17.081	7.41548	82.2143	918.127	3.41335	1.72381	28.575
230	2	0	599	78326	22	0.88	0.672982	24.6333	30.3226	20.5583	9.76429	77.369	917.496	2.88411	1.82143	58.4553
231	2	0	593	78417	23	1.5	1.13432	24.4512	29.6976	20.8048	8.89286	78.5833	918.109	2.67059	1.68929	329.38
232	2	0	685	77326	24	0	0	26.1583	32.4321	21.625	10.8071	73.2619	915.418	2.82203	1.83929	403.838
233	2	0	672	79114	25	0	0	25.1667	29.9071	22.3869	7.52024	84.6786	917.005	2.28876	1.75357	94.7617
234	2	0	580	76439	26	0.92	0.698073	24.656	29.4131	21.7345	7.67857	84.75	916.523	2.18204	1.49881	103.044
235	2	0	539	81464	27	0.81	0.53593	28.8274	34.0262	24.5345	9.49167	70.6071	916.77	3.92355	2.025	3.39545
236	2	0	538	80814	28	0.9	0.599154	28.0364	33.7381	24.1321	9.60595	76.605	915.489	2.66167	1.82121	57.9382
237	2	1	532	76384	29	0	0	29.2917	34.5417	25.231	9.31071	72.9524	915.83	2.31614	1.83333	50.4858
238	2	1	540	78549	30	0.98	0.67372	29.8024	35.9702	25.1583	10.8119	67.3095	917.363	1.9993	1.80238	306.381
239	2	1	490	71871	31	0	0	27.3952	32.9714	24.0845	8.8869	76.5476	918.587	3.70701	1.77381	35.6659
240	2	1	439	75867	32	0.93	0.538139	28.8595	34.794	24.7393	10.0548	73.7262	915.758	2.10249	1.71548	327.324
241	2	1	452	68227	33	0	0	31.5286	37.9952	26.3321	11.6631	61.3095	914.772	2.02061	1.80833	6.51727
242	2	1	490	63671	34	1.94	1.49299	29.0405	34.9012	25.1167	9.78452	67.2143	919.43	3.72262	1.98929	24.5303
243	2	1	446	69920	35	0	0	23.7369	28.7714	20.5738	8.19762	76.6429	916.937	1.99643	1.59762	586.442
244	2	1	435	69441	36	1.08	0.676546	22.6655	26.8036	20.0774	6.72619	82.9286	920.465	1.76392	1.37381	42.4386
245	2	0	429	70148	37	2.13	1.30263	24.3774	30.025	20.5286	9.49643	71.7976	923.044	2.53096	1.65595	10.4533
246	2	0	473	66402	38	3.6	2.56438	21.794	25.95	19.4119	6.5381	80.7262	923.717	3.05047	1.47976	22.3027
247	2	0	450	77279	39	7.29	4.24501	22.9881	27.3726	20.3226	7.05	82.2381	922.77	2.1411	1.34286	285.291
248	2	0	516	98540	40	10.2	5.34118	22.5917	27.9179	18.8417	9.07619	69.3571	924.473	4.4458	1.71905	10.4364
249	1	0	496	74247	41	11.97	7.99644	16.2524	17.844	15.2238	2.62024	90.1905	926.307	2.59275	1.42381	25.1432
250	1	0	565	87721	42	19.38	12.4824	20.7452	24.5095	18.5381	5.97143	85.7857	923.699	4.43198	1.425	289.911
251	1	0	649	79600	43	31.33	25.5442	15.925	18.169	14.6036	3.56548	88.2381	927.85	3.90787	1.88452	399.321
252	1	0	624	86007	44	32	23.2167	15.5048	18.7179	13.3726	5.34524	84.119	928.882	2.61735	1.2131	2.60833
253	1	0	718	86067	45	25.57	21.3314	11.9583	15.1679	9.89524	5.27262	86.1071	928.847	2.16692	1.54405	64.1
254	1	0	647	82961	46	36.44	28.419	15.6488	18.4821	13.9417	4.54048	88.1548	925.47	5.30286	1.2369	5.36643
255	1	0	656	87658	47	24.56	18.3798	9.79643	13.381	7.40833	5.97262	82.7262	930.543	10.6857	1.92262	14.6344
256	1	0	559	86217	48	22.52	14.6012	9.65	12.9821	7.49643	5.48571	82.2619	931.752	2.54888	1.32857	3.76742
257	1	0	652	87222	49	14.81	11.0707	10.2869	14.5714	7.51905	7.05238	84.5714	928.432	1.93627	1.49762	0.075
258	1	0	656	85023	50	13.79	10.6398	10.025	12.4476	8.36667	4.08095	83.2262	931.501	4.72774	1.34048	5.55227
259	1	0	614	84944	51	11.11	8.03063	9.35952	11.0464	8.34405	2.70238	88.0119	929.194	4.24722	1.49167	10.1962
260	1	0	631	86111	52	9.84	7.21051	8.78831	12.0957	6.56677	5.5289	76.8853	932.908	6.63232	1.39654	1.65833
261	1	0	556	80239	1	2.08	1.44129	10.7156	12.8091	9.43117	3.37792	85.4805	933.911	2.42219	1.35974	410.211
262	1	0	521	80356	2	1.44	0.933645	7.35325	9.80519	5.88442	3.92078	80.6234	934.888	6.20012	1.52857	8.77545
263	1	0	553	84144	3	0	0	8.14156	11.6896	5.36364	6.32597	70.9091	939.236	3.34081	1.47532	0.0454545
264	1	0	537	88893	4	0	0	9.51169	12.6831	7.53766	5.14545	79.3247	937.243	2.18007	1.53247	3.02273
265	1	1	493	59054	5	5.08	4.24093	7.92597	11.1481	5.70519	5.44286	78.1818	935.454	2.09235	1.74416	2.51212
266	1	1	451	59027	6	2.96	2.26161	8.00909	11.8195	5.58442	6.23506	78.4805	937.056	7.02417	1.4961	333.953
267	1	1	501	88343	7	1.5	0.850662	11.026	15.3026	8.27403	7.02857	79.5065	935.183	2.92016	1.47273	411.313
268	1	1	504	82102	8	2.31	1.41804	8.11818	11.4727	5.91429	5.55844	84.3896	934.505	16.5108	1.65377	24.5055
269	1	0	527	79989	9	7.18	4.73048	11.174	15.613	8.19091	7.42208	70.987	932.35	2.23199	1.47922	303.161
270	1	0	601	79029	10	4.76	3.61989	11.139	14.0247	9.18182	4.84286	84.0779	930.263	3.53185	1.30519	16.2127
271	1	0	615	82447	11	13.67	10.1969	10.8649	13.9442	8.98831	4.95584	78.974	932.763	4.8376	1.8013	17.1302
272	1	0	592	84741	12	10.94	7.64268	12.6195	17.1558	9.79221	7.36364	78.3117	932.899	2.97368	1.9039	17.4591
273	1	0	655	84556	13	22.02	17.0575	16.5277	22.3304	12.4025	9.92799	68.8009	933.206	2.23273	1.6254	666.155
274	1	0	678	81413	14	13.18	10.9762	17.4905	21.5635	15.181	6.38254	83.8571	927.096	5.20062	1.9127	31.1667
275	1	0	725	79408	15	19.29	17.6119	18.0508	24.1857	13.7317	10.454	74.2222	927.475	3.93013	1.88095	854.586
276	1	0	745	85506	16	16.45	14.3326	18.681	25.4651	14.0095	11.4556	70.0476	925.561	3.26094	1.79206	21.9667
277	1	0	852	86995	17	14.18	13.8874	17.7365	22.427	14.8349	7.59206	81.2857	927.818	3.772	1.56349	512.398
278	1	0	780	87861	18	19.2	17.0451	18.9117	23.8623	15.8247	8.03766	80.3377	928.503	4.79965	1.84026	374.237
279	2	0	704	83993	19	14.71	12.3294	20.5208	27.1338	16.1052	11.0286	76.9351	926.376	2.44589	1.7026	48.5929
280	2	0	697	88163	20	7.24	5.72381	22.9844	28.5987	18.7805	9.81818	70.7273	926.267	3.00964	1.72468	23.9296
281	2	0	795	87143	21	11.19	10.2086	22.1156	27.413	17.9688	9.44416	74.5195	927.073	2.28825	1.54805	41.333
282	2	0	700	83426	22	7.04	5.90703	23.3448	27.1532	20.7182	6.43506	79.3247	926.481	8.35299	1.58377	398.042
283	2	0	608	80564	23	8.86	6.68646	24.8632	30.0182	21.1974	8.82078	75.9104	924.733	4.31801	1.78	65.2009
284	2	0	670	89917	24	8.67	6.46029	21.5961	24.5039	19.661	4.84286	88.7273	924.269	2.7546	1.48961	55.2055
285	2	0	637	84256	25	5.7	4.30937	24.8976	29.2117	21.8896	7.32208	81.9452	927.868	10.7299	1.4417	37.5631
286	2	0	622	84788	26	2.95	2.1641	25.1273	30.5662	21.0299	9.53636	76.2987	926.311	6.07149	1.48052	311.951
287	2	0	583	85600	27	4.31	2.93543	26.613	31.2377	23.5442	7.69351	79.2987	922.223	2.16285	1.74545	60.28
288	2	0	595	84649	28	13.87	9.74926	28.0909	33.5805	23.7844	9.7961	72.5584	922.172	2.27212	1.84286	44.0246
289	2	1	584	84638	29	22.83	15.7526	29.961	35.8883	25.226	10.6623	67.1948	923.84	2.1376	1.84935	333.943
290	2	1	612	71124	30	31.53	27.1306	31.8416	38.2312	26.4403	11.7909	58.6623	922.539	2.03271	1.93896	369.59
291	2	1	550	75701	31	27.05	19.653	30.5974	37.8935	25.8701	12.0234	66.1818	920.496	4.06959	1.80519	40.7644
292	2	1	515	73485	32	19.86	13.9184	26.8182	32.4688	23.3805	9.08831	77.7532	943.993	3.54169	1.70909	11.9677
293	2	1	507	73325	33	20.17	13.9464	29.6169	35.4714	24.9299	10.5416	64.6104	924.324	1.93919	2.02078	0.07
294	2	1	513	76095	34	22.94	15.4652	30.1532	35.8052	26.1039	9.7013	66.7273	924.723	2.8368	2.13636	378.992
295	2	1	502	77039	35	17.39	11.3316	25.1403	29.0091	23.0117	5.9974	81.4416	927.121	2.05078	1.86494	54.558
296	2	1	461	74152	36	24.39	15.1632	23.4688	26.9857	21.3792	5.60649	85.8442	926.866	3.2552	1.63636	85.2743
297	2	0	496	80657	37	20.77	12.7725	25.2961	31.0091	21.1078	9.9013	71.987	929.533	1.93342	1.4961	0.0727273
298	2	0	549	81722	38	14.94	10.0365	22.0571	24.4961	20.5532	3.94286	90.3247	926.516	1.95819	1.54156	462.106
299	2	0	506	65362	39	30.65	23.7277	21.9494	25.2519	20.074	5.17792	88.8571	927.922	3.54556	1.64675	364.992
300	2	0	512	78367	40	21.62	14.1251	19.4935	22.4299	17.7234	4.70649	90.2987	933.066	9.53109	1.68182	66.4886
301	1	0	548	72968	41	20.97	15.7488	17.4597	20.3922	15.774	4.61818	89.5974	934.189	12.2994	1.67662	62.8827
302	1	0	548	71932	42	33.14	25.2471	16.6623	19.2636	15.1779	4.08571	88.1948	934.254	8.03518	1.36753	30.2411
303	1	0	526	68476	43	35.8	27.4999	16.3714	20.2403	14.126	6.11429	85.0519	935.345	6.7081	1.46104	5.02727
304	1	0	557	71074	44	42.14	33.0247	16.6169	22.2455	13.1143	9.13117	77.6753	936.334	4.06201	1.3974	0
305	1	0	738	68963	45	48.23	51.6128	16.0429	20.7325	12.9792	7.75325	79.1429	933.71	2.11314	1.54675	369.773
306	1	0	732	69435	46	42.33	44.6253	14.4026	16.7065	12.8455	3.86104	81.1558	933.217	2.83633	1.63247	6.87
307	1	0	755	72559	47	37.82	39.3529	9.58701	12.761	7.65584	5.10519	81.961	936.321	2.85616	1.31039	7.46548
308	1	0	705	69287	48	34.66	35.2668	10.7104	12.5325	9.37792	3.15455	84.9351	938.913	6.78138	1.28571	7.73917
309	1	0	755	70166	49	45.3	48.7437	10.1026	12.5143	8.38182	4.13247	80.2468	942.51	11.4397	1.52597	708.264
310	1	0	792	70582	50	47.33	53.109	8.57403	10.313	7.37922	2.93377	77.4156	945.818	12.936	1.43247	329.18
311	1	0	719	67371	51	50.29	53.6707	6.94416	12.0506	3.69091	8.35974	79.8571	946.428	13.4079	1.45584	297.273
312	1	0	719	67078	52	48.58	52.0722	8.09351	11.4481	5.91688	5.53117	81.7532	944.326	11.2881	1.45195	3.00909
313	1	0	751	71210	1	42.7	45.0326	6.39221	7.81948	5.3961	2.42338	86.6753	934.676	18.8649	1.67273	17.7
314	1	0	954	67994	2	56.95	79.9046	5.52468	10.8948	2.04805	8.84675	69.3377	938.926	6.98377	1.48571	1.03636
315	1	0	1949	71574	3	44.28	120.577	8.00195	10.613	6.1961	4.41688	85.7403	933.087	3.23687	1.4	6.23636
316	1	0	2013	73427	4	45.41	124.491	5.57662	7.71558	4.15974	3.55584	81.8831	938.369	21.9001	1.99221	7.76364
317	1	0	1779	64616	5	41.9	115.359	4.64156	7.95455	2.41169	5.54286	67.1169	941.505	18.3117	1.62857	0.309091
318	1	1	2251	63721	6	26.74	94.4614	6.23896	9.81299	3.71558	6.0974	73.2468	937.893	6.32831	1.54805	2.71818
319	1	1	1839	65629	7	43.02	120.547	9.10779	12.939	6.52338	6.41558	79.6234	933.069	3.62348	1.51818	1.68182
320	1	1	1648	41281	8	31.7	126.551	9.74545	13.7013	7.2974	6.4039	79.6234	934.599	4.9011	1.65584	8.93636
321	1	1	1843	57164	9	29.94	96.5283	13.9675	19.0727	10.8	8.27273	77.6234	927.842	5.84756	1.83247	4.00909
322	1	0	2067	69080	10	28.75	86.0253	12.6182	17.7987	9.2987	8.5	72.3117	937.109	5.03654	1.76234	12.2727
323	1	0	1987	63651	11	19.27	60.1554	16.0532	21.5545	12.513	9.04156	76.2468	930.196	3.83928	2.0961	13.2455
324	1	0	1980	63660	12	11.94	37.1367	14.6182	19.4792	11.461	8.01818	78.6234	934.093	5.62078	1.57273	22.1818
325	1	0	1823	62615	13	4.51	13.1306	17.2831	22.0247	14.3117	7.71299	83.3247	931.775	6.43209	1.44805	27.2909
326	1	0	1938	60283	14	4.1	13.1808	18.1143	25.9104	12.6494	13.261	68.1558	932.375	5.62234	1.82857	39.6182
327	1	0	1968	60869	15	2.84	9.18221	18.4792	23.4571	14.787	8.67013	74.6234	942.005	22.1448	1.84805	40.1818
328	1	0	2253	61703	16	0	0	20.9961	27.5818	15.9403	11.6416	69.3377	929.38	5.94772	1.88571	26.8818
329	1	0	2164	61518	17	1.64	5.76898	20.0222	24.3766	16.9922	7.38442	79.8727	941.727	21.8161	1.47481	26.7727
330	1	0	2101	62269	18	0	0	21.3313	26.0961	18.1442	7.95195	78.5156	937.556	15.8562	1.87623	50.2273
331	2	0	2246	62537	19	0	0	20.8442	25.9961	17.2156	8.78052	75.3117	928.4	5.01576	1.78182	15.5636
332	2	0	2314	64213	20	0	0	26.0403	32.3974	21.1974	11.2	73.3117	939.585	3.98488	1.74805	50.7818
333	2	0	2898	62412	21	0	0	21.4792	26.0701	18.6571	7.41299	83.1299	935.155	17.2939	2.07792	59.3545
334	2	0	2456	62674	22	0	0	20.9974	24.5753	18.5636	6.01169	82.6494	927.554	3.48939	1.33506	13.9636
335	2	0	2634	65370	23	0.52	2.09527	24.9714	31.5688	19.9299	11.639	67.7922	925.176	4.8525	1.68831	8.34545
336	2	0	2544	65640	24	0	0	23.487	27.7442	20.8104	6.93377	80.8052	921.622	3.53021	1.58961	36.0455
337	2	0	2351	64105	25	0	0	24.9221	28.6351	22.7078	5.92727	86.974	923.942	6.85242	1.48701	59.3
338	2	0	2484	60940	26	0	0	29.2987	34.1325	25.4	8.73247	70.2078	920.799	3.58892	2.02338	10.5455
339	2	0	2252	62026	27	0	0	26.6805	30.387	24.4844	5.9026	84.1039	920.514	3.4708	1.72208	65.0273
340	2	0	2242	63637	28	1.67	5.88359	29.0299	34.3779	24.9675	9.41039	71.8182	922.896	3.61586	1.8974	27.5909
341	2	1	2378	59868	29	0	0	31.8468	38.0468	26.6195	11.4273	59.1558	923.026	5.02618	1.91299	0.836364
342	2	1	1661	55349	30	0	0	31.139	37.5273	26.3351	11.1922	60.4935	923.872	4.76614	1.93636	11.9091
343	2	1	1489	53435	31	0	0	27.7805	33.8818	23.8974	9.98442	76.4416	923.973	5.32706	1.85974	63.9545
344	2	1	1469	53681	32	2.56	7.00553	27.8597	35.0532	23.6299	11.4234	73.8571	922.406	2.50002	1.63377	29.1455
345	2	1	1295	53123	33	0		28.6662	35.2052	24.3779	10.8273	70.4416	925.763	6.94558	1.77403	21.0636
346	2	1	1220	51665	34	3.64		28.0636	34.4	23.5584	10.8416	69.5195	924.43	4.70617	1.6974	47.7182
347	2	1	1002	53151	35	1.69		30.2753	36.2779	25.6727	10.6052	62.2727	924.63	2.69048	1.82468	5.31818
348	2	1	1282	53900	36	2.06		25.4948	30.8896	22.2662	8.62338	73.8182	926.147	3.45671	1.98182	23.3
349	2	0	937	47923	37	3.03		20.3312	22.7584	18.9156	3.84286	86.8442	932.37	6.79436	1.42208	23.3273
350	2	0	989	49933	38	1.49		22.774	26.6442	20.5766	6.06753	87.1688	930.576	3.22949	1.46234	39.2273
351	2	0	1142	54706	39	0		19.6052	22.3195	18.0922	4.22727	88.8312	931.992	4.10681	1.60909	73.9455
352	2	0	1366	54181	40	0		17.8545	20.6805	16.2623	4.41818	87.4805	935.585	5.97214	1.29481	30.2182
353	1	0	1289	54523	41	0	3.52257	16.4792	20.0792	14.3013	5.77792	81.987	935.147	3.96219	1.51039	17.7091
354	1	0	1454	53961	42	0	0	15.6857	18.0416	14.0558	3.98571	84.961	935.533	5.24541	1.55714	24.1909
355	1	0	1664	59571	43	0	0	16.4584	19.2169	14.7701	4.44675	87.7143	936.719	8.17443	1.2026	1.28182
356	1	0	2043	61166	44	3.57	0	16.787	22.9455	12.9532	9.99221	74.5195	937.09	4.10006	1.45714	0.754545
357	1	0	2435	66274	45	1.14	0	11.4675	13.939	9.94416	3.99481	87.1429	938.249	9.33184	1.62987	43.5182
358	1	0	2384	65585	46	2.2	0	11.9026	13.8143	10.7013	3.11299	87.8312	936.002	6.00092	1.5026	10.9636
359	1	0	2544	66489	47	5.8	13.6595	10.5688	13.3571	8.84026	4.51688	86.3506	936.22	3.92624	1.27532	2.83636
360	1	0	2732	68420	48	6.38	4.552	12.1506	15.1753	10.2519	4.92338	88.2078	935.5	4.01782	1.34416	3.36364
361	1	0	2869	69341	49	6.6	9.10255	8.91948	10.6779	7.83377	2.84416	79.013	939.91	10.5303	2.13117	14.3727
362	1	0	3166	61309	50	9.57	29.9512	6.65714	9.1961	5.00649	4.18961	77.7662	941.416	11.379	1.27403	0.318182
363	1	0	3059	66762	51	11.42	29.2328	8.60519	11.1455	6.78571	4.35974	86.8052	935.063	3.2739	1.32727	3.41818
364	1	0	3483	69152	52	24.3	33.2424	5.95195	7.47662	4.94416	2.53247	81.4805	940.678	13.1834	1.9026	8.72727
365	1	0	4107	74918	53	0	52.4627	5.06883	7.08701	3.67273	3.41429	77.4805	942.943	14.6014	1.57403	1.45455
366	1	0	4129	73255	1	40.5	64.3685	6.24675	8.41558	4.95455	3.46104	84.5584	937.807	5.2404	1.44286	5.05455
367	1	0	3989	78002	2	43.07	124.27	7.18442	9.53896	5.67662	3.86234	81.3117	936.928	4.18698	1.48701	3.2
368	1	0	3033	79332	3	36.66	0	8.11169	10.9208	6.33506	4.58571	74.6364	937.34	3.39863	1.44286	0.218182
369	1	0	2742	81692	4	33.25	135.939	8.31429	10.5662	6.87143	3.69481	83.8442	933.538	5.09113	1.52468	9.15455
370	1	1	2334	73680	5	34.17	136.435	9.66753	13.9234	6.98442	6.93896	71.9091	934.988	10.5449	2.16753	1.58182
371	1	1	2165	46288	6	32.27		7.68182	10.2442	6.10519	4.13896	72.1169	939.609	10.946	2.03896	1.36364
372	1	1	1555	77320	7	31.09		8.20519	11.3364	5.98571	5.35065	72.4805	934.784	8.05512	1.64286	3.25455
373	1	1	1311	74848	8	36.03		10.1182	13.4039	8.04935	5.35455	75.8701	930.878	3.96583	1.83636	3.79091
374	1	0	1000	67895	9	40.83	47.5293	10.4468	14.2299	8.08182	6.14805	77.8312	931.342	3.5289	1.71039	10.1818
375	1	0	1009	65073	10	37.5	48.2071	13.1481	17.3221	10.4221	6.9	74.8961	932.681	2.98876	1.58442	4.58182
376	1	0	1121	68176	11	31.82	59.2432	13.9091	18.8481	10.6026	8.24545	76.0519	929.014	3.41196	2.0039	27.7273
377	1	0	1195	69562	12	31.37	70.1415	16.0597	22.1545	12.2455	9.90909	69.5584	930.43	3.72906	1.85584	11.5909
378	1	0	1386	71416	13	41.18	72.7778	16.339	21.9584	12.2351	9.72338	72.961	930.515	3.73534	1.68571	6.43636
379	1	0	1507	72585	14	22.32	66.0643	20.0974	26.0442	16.1377	9.90649	68.0909	928.026	3.22046	2.51818	24.2273
380	1	0	1636	72989	15	19.17	70.3138	20.0818	25.5182	16.4571	9.06104	77.4545	926.221	4.65543	1.85455	36.0182
381	1	0	1533	70581	16	17.42	89.4418	24.5883	30.4273	20.2091	10.2182	67.7662	928.115	5.84852	2.25844	15.2273
382	1	0	1644	73094	17	10.57	50.2012	19.4597	23.8117	16.4156	7.3961	76.2468	931.097	7.10554	1.85455	16.4455
383	2	0	1849	71364	18	12.76	49.6684	18.6545	22.9156	15.7416	7.17403	78.5844	932.705	12.4736	2.05455	41.5818
384	2	0	1434	70828	19	11.71	35.2689	20.8506	24.3675	18.3403	6.02727	86.1429	924.036	3.94346	1.60519	53.0545
385	2	0	1867	72950	20	4	27.0517	21.2104	26.3532	17.6221	8.73117	79.2208	923.494	3.26349	1.49091	30.1636
386	2	0	1832	73523	21	10.53	31.7946	21.187	26.1636	17.5584	8.60519	76.1948	927.653	7.1392	1.83766	17.9091
387	2	0	2004	72588	22	6.8	32.3288	25.5571	31.1935	21.1818	10.0117	73.4156	926.688	8.35203	1.85325	56.5545
388	2	0	2037	71703	23	6.19	11.3635	22.6481	26.6506	20.1247	6.52597	85.4286	933.283	14.2441	1.7013	54.1909
389	2	0	1380	75092	24	4.72	19.3515	24.0282	27.4506	21.9857	5.46494	87.9351	929.837	12.2062	1.58468	56.2909
390	2	0	1385	72776	25	8.53	12.9411	23.8182	27.4805	21.4156	6.06494	84.2468	925.546	8.90037	1.5026	38.9182
391	2	0	1387	74113	26	3.92	11.5844	25.7623	30.7649	22.1532	8.61169	75.5974	924.985	9.52998	1.61299	8.89091
392	2	0	1345	76383	27	3.13	8.31127	24.3571	29.5117	21.0857	8.42597	79.8701	928.677	10.5706	1.73636	42.0273
393	2	1	1082	73507	28	2.86	12.5559	26.7921	31.2519	24.2442	7.00779	83.2857	924.761	7.3233	1.68052	55.8727
394	2	1	943	70292	29	1.22	5.25886	29.0649	34.7299	25.3286	9.4013	76.0519	925.649	8.83292	1.82117	25.0727
395	2	1	837	67667	30	1.11	3.87162	27.9325	33.5688	24.2532	9.31558	76.974	924.826	5.49352	1.89091	55.8182
396	2	1	778	63545	31	2.04	3.50158	27.4623	32.9104	24.0753	8.83506	79.1818	923.528	6.18747	1.7	28.9818
397	2	1	656	61947	32	2.86	1.29194	30.1299	37.0481	24.3571	12.6909	59.3896	962.658	61.6146	1.85974	0
398	2	1	724	60842	33	2.86	1.32086	31.2	37.5299	26.0455	11.4844	57.0649	930.163	8.70388	1.98961	1.78182
399	2	1	626	60626	34	3.45	2.10642	25.9494	30.8338	22.926	7.90779	73.2078	926.598	2.6703	1.91818	25.6545
400	2	1	589	61783	35	0	2.72654	25.6078	31.0351	22.1247	8.91039	74.6623	930.304	10.6375	1.82597	30.3273
401	2	0	604	60635	36	1.79	2.84892	26.2584	31.139	23.0532	8.08571	73.8052	938.903	17.5	2.11558	19.4
402	2	0	778	63060	37	0	4.25642	20.5481	24.1351	18.3688	5.76623	84.1688	941.09	14.9559	1.59091	17.7545
403	2	0	674	67065	38	1.96	0	22.2896	28.613	17.774	10.839	70.3117	936.96	6.47279	1.55844	1.77273
404	2	0	836	74951	39	0	1.99656	23.5234	28.3805	20.3299	8.05065	73.2338	935.738	10.2084	1.83117	26.1182
405	1	0	900	70197	40	2.56	0	18.8052	21.4922	17.3519	4.14026	87.9351	940.822	14.1171	1.68312	25.5909
406	1	0	759	69031	41	0	2.15503	17.3156	21.2455	14.9766	6.26883	84.8182	940.923	9.35609	1.6961	36.1182
407	1	0	752	68318	42	0	0	15.6052	17.8377	14.3532	3.48442	90.6364	934	4.65408	1.59221	62.7273
408	1	0	783	68075	43	0	2.94452	16.4	21.5039	13.5104	7.99351	81.039	933.717	2.6724	1.56494	8.05455
409	1	0	999	70906	44	0	0	15.2779	18.8312	13.1442	5.68701	83.7792	934.118	5.34431	1.51558	6
410	1	0	1326	75139	45	3.49	0	14.787	17.3922	13.0649	4.32727	82.6234	932.441	3.62941	1.56883	10.3091
411	1	0	1716	77287	46	3.8	0	11.3909	13.6766	9.9039	3.77273	84.5325	938.286	6.31089	1.67273	20.8364
412	1	0	2200	80617	47	9.9	0	8.67662	10.1013	7.74026	2.36104	82.1039	941.669	6.96094	1.84935	8.2
413	1	0	2453	80730	48	21.18	10.6044	9.04416	13.4234	6.29091	7.13247	78.5195	942.15	6.77086	1.40779	0.390909
414	1	0	3203	84781	49	15.52	14.3563	10.6377	14.4117	8.22857	6.18312	83.2597	934.981	2.5401	1.42208	0.827273
415	1	0	3350	86583	50	23.86	38.3043	9.13117	11.3039	7.78052	3.52338	87.026	935.432	5.99863	1.56364	17.2273
416	1	0	3288	86045	51	19.82	80.9342	8.53766	10.5364	7.14805	3.38831	82.5065	934.433	5.97843	1.44026	1.84545
417	1	0	2738	83608	52	13.64	50.825	8.94545	10.7682	7.56364	3.20455	78.0455	941.78	7.11884	1.83182	0
